# Supplementary material for: Detection of a DNA Methylation Signature for the Intellectual Developmental Disorder, X-Linked, Syndromic, Armfield Type
Source: Int J Mol Sci. 2021 Jan 23;22(3):1111. doi: 10.3390/ijms22031111 (PMC7865843; doi:10.3390/ijms22031111)
Supplement: Supplementary file 1 [file ijms-22-01111-s001.zip › Table S1.xlsx]

## Sheet: Sheet 1
	seqnames	start	end	width	strand	no.cpgs	min_smoothed_fdr	Stouffer	HMFDR	Fisher	maxdiff	meandiff	overlapping.genes
1	chr8	1764329	1766281	1953	*	16	3.70794e-122	8.92961e-28	0.000121575	7.09474e-28	0.263665	0.141581	MIR596
2	chr22	21985982	21987190	1209	*	10	1.5637e-80	2.7227e-19	1.37641e-05	7.04018e-19	-0.254186	-0.127883	CCDC116
3	chr10	91596932	91598023	1092	*	6	1.0205e-56	1.77681e-16	1.38077e-05	5.33826e-15	0.347904	0.228409	LINC00865, SNORA17, RP11-248C1.3
4	chr5	23506738	23507656	919	*	8	1.43586e-59	2.57592e-15	0.000212714	1.63256e-14	0.283455	0.17241	PRDM9, SNORA27, SNORA68, RPS23P5, 7SK, SNORD45
5	chr7	51538921	51539678	758	*	7	1.24512e-45	9.27183e-14	0.000500201	2.2304e-12	0.202616	0.173996	SNORA22, SNORA15
6	chr7	112726869	112728242	1374	*	7	6.85265e-51	1.02497e-12	0.000201582	3.1946e-12	-0.258163	-0.158084	GPR85
7	chr17	6796745	6797771	1027	*	9	3.2338e-47	4.40518e-14	0.00227567	4.0303e-12	-0.190056	-0.16398	ALOX12P2, AC027763.2
8	chr8	48675647	48676898	1252	*	8	5.25748e-49	1.10205e-13	0.000792196	4.97651e-12	0.214138	0.139041	SNORA7, SNORA32
9	chr22	51016386	51017723	1338	*	17	1.96024e-61	3.83705e-13	0.00831114	1.04513e-11	0.196428	0.131617	CPT1B, CHKB-CPT1B, CHKB
10	chr12	2338945	2339614	670	*	5	4.80438e-48	5.57162e-07	1.69712e-05	7.83009e-11	0.249401	0.120364	CACNA1C
11	chr7	38350464	38351468	1005	*	7	2.69063e-40	8.95795e-11	0.00139606	5.79379e-10	0.276452	0.201644	AC006033.22, SNORA15
12	chr6	159359940	159360984	1045	*	7	2.2172e-35	3.23703e-10	0.00374279	6.30049e-09	0.202184	0.149249	SNORA20
13	chr19	52900469	52901639	1171	*	15	1.37923e-44	1.01408e-09	0.0166837	5.20344e-08	0.144853	0.100728	ZNF528, CTD-3018O17.3
14	chr17	7832479	7834370	1892	*	15	6.47661e-44	6.8464e-10	0.0110622	5.63067e-08	-0.247733	-0.112261	KCNAB3, RP11-1099M24.7, TRAPPC1
15	chr5	41869373	41870316	944	*	7	1.06632e-37	1.4426e-08	0.00297528	6.11736e-08	0.175043	0.105819	OXCT1-AS1, SNORA27, SNORA68, RPS23P5, SNORA57, OXCT1, SNORA76, 7SK, SNORD45
16	chr7	156735260	156736368	1109	*	8	3.5421e-32	3.37233e-07	0.000702004	3.54065e-07	0.201799	0.120338
17	chr6	150346721	150347053	333	*	10	6.45445e-34	1.47571e-08	0.00880197	3.92318e-07	0.198292	0.112208	SNORD28, SNORA20
18	chr8	43131260	43132451	1192	*	6	3.27708e-23	9.4859e-08	0.00274515	6.08819e-07	0.222074	0.150632	SNORA7, SNORA32, RP11-726G23.10
19	chr6	90596734	90597591	858	*	6	3.16615e-31	3.6832e-06	0.000918092	1.44393e-06	0.228603	0.11431	SNORA38, SNORA8, RP11-63K6.5, SNORD28, SNORA20
20	chr5	126408756	126409553	798	*	13	4.77713e-35	5.67951e-06	0.0134627	2.32506e-06	0.212055	0.114371	snoZ6, SNORA27, SNORA68, SNORA57, 7SK, C5orf63, SNORD45, SNORD95
21	chr20	44451667	44452521	855	*	6	2.59402e-28	1.38087e-06	0.00560203	4.02145e-06	0.185577	0.118298	TNNC2
22	chr13	100217924	100219013	1090	*	6	1.73451e-22	3.28977e-07	0.0122073	4.2227e-06	0.162186	0.12225	SNORD36
23	chr11	85393571	85394499	929	*	7	1.47482e-27	1.87617e-05	0.0101408	4.89146e-06	0.202112	0.137523	CREBZF
24	chr13	24519920	24520507	588	*	6	1.51905e-24	3.79612e-07	0.0149769	5.21281e-06	0.2818	0.153944	SNORD36, ANKRD20A19P, SNORA16, SNORD37
25	chr16	2907517	2908934	1418	*	16	2.63158e-30	9.26791e-08	0.0583145	7.59287e-06	0.184681	0.103442	LA16c-325D7.1, PRSS22
26	chr1	150335335	150336129	795	*	6	3.17067e-25	2.23325e-05	0.000969064	1.39241e-05	0.277113	0.110571	snoU13, Y_RNA, SCARNA16, SNORD112, SNORA63, U3, SNORA51, SNORA25, RPRD2, SNORA58, CKS1B, SCARNA20, SNORA67, U6, SNORA70, SNORA77, SNORA26, SNORA72, U8, SNORA31, SNORA42, SNORA40, SCARNA4, SNORD64, ACA64, SNORD78, snoU109, SNORD60, SNORD116
27	chr3	350602	351003	402	*	5	5.76126e-21	1.82788e-06	0.013281	1.59798e-05	0.144347	0.124402	CHL1, RPS8P6
28	chr10	50649650	50650248	599	*	5	7.64202e-21	3.93001e-06	0.00636327	2.14649e-05	0.205759	0.16046	RP11-123B3.2, SNORA71
29	chr1	178455607	178456270	664	*	5	3.7381e-22	0.000318801	0.00548018	2.3053e-05	0.179085	0.120734	snoU13, Y_RNA, SCARNA16, SNORD112, SNORA63, U3, SNORA51, SNORA25, SNORD59, SCARNA20, SNORA67, U6, SNORA70, SNORA77, SNORA26, SNORA72, U8, SNORA31, snoU109, SNORD60, SNORD116
30	chr20	30073209	30073576	368	*	6	1.26265e-21	6.38168e-06	0.0191255	4.21812e-05	0.228843	0.15018
31	chr4	165877875	165878742	868	*	8	8.82102e-24	1.05101e-05	0.0249843	7.3455e-05	0.192414	0.133621	RP11-366M4.8, FAM218A, TRIM61, SNORD65
32	chr5	101119084	101119766	683	*	5	7.10897e-19	2.00047e-05	0.0143514	8.84459e-05	0.169049	0.127821	snoZ6, SNORA27, SNORA68, SNORA57, 7SK, SNORD45, SNORD95
33	chr20	25731476	25732163	688	*	5	9.36183e-18	1.54359e-05	0.020174	0.000109423	0.221469	0.157474	RP13-401N8.1
34	chr16	85845626	85846184	559	*	5	6.60994e-17	9.48077e-05	0.00753274	0.000124273	0.160921	0.108775
35	chr6	28446794	28447115	322	*	5	3.55124e-18	2.10834e-05	0.018396	0.000133773	0.185127	0.139192	SNORA20
36	chr17	37123638	37124209	572	*	10	2.48232e-23	4.46767e-06	0.064357	0.000135449	0.206398	0.114821	SNORA69, FBXO47
37	chr21	42741698	42742432	735	*	6	2.0031e-19	2.91589e-05	0.0162971	0.000162589	0.222742	0.156478	MX2
38	chr10	99337734	99338240	507	*	6	3.75955e-19	0.000259636	0.0160993	0.000255692	0.176712	0.100222	ANKRD2, SNORA17
39	chr3	50487659	50488230	572	*	5	6.8194e-17	4.115e-05	0.0236538	0.000274006	0.184053	0.133089	U7, SNORD77, SNORA33, SNORA81, SNORD5, CACNA2D2, SNORD38, SNORD63, Metazoa_SRP, SNORA18
40	chr1	152161237	152162025	789	*	7	1.58476e-17	4.11366e-05	0.0405171	0.000441189	0.269574	0.192687	snoU13, Y_RNA, SCARNA16, SNORD112, SNORA63, U3, SNORA51, SNORA25, FLG-AS1, SNORA58, CKS1B, SCARNA20, SNORA67, U6, SNORA70, SNORA77, SNORA26, SNORA72, U8, SNORA31, SNORA42, SNORA40, SCARNA4, SNORD64, ACA64, SNORD78, snoU109, SNORD60, SNORD116
41	chr7	55516724	55517132	409	*	5	1.80327e-16	0.000104462	0.0311751	0.000563708	0.156701	0.116239	SNORA22, SNORA15, VOPP1
42	chr15	59157075	59157857	783	*	5	7.21167e-16	0.00010456	0.0316963	0.000595523	0.151668	0.114853	ZNF444P1, RNF111, RP11-30K9.5
43	chr11	27015473	27015991	519	*	8	1.81939e-19	7.71358e-05	0.0538722	0.000595634	0.221434	0.11978	FIBIN
44	chr2	131797438	131798087	650	*	5	1.84671e-16	0.000148981	0.0357669	0.000770318	0.184271	0.149407	SNORA74, ARHGEF4, snR65, 5S_rRNA, SNORA4, SNORD11, SNORD51, SNORA41, SCARNA6, SNORD39, SNORA75, ACA59, SNORA48, SNORD56, SNORA43, SNORA1, Vault
45	chr5	110062384	110062837	454	*	13	5.2242e-18	1.48483e-05	0.11885	0.000841359	0.170062	0.145057	snoZ6, SNORA27, SNORA68, SNORA57, 7SK, TMEM232, SNORD45, SNORD95
46	chr10	134150119	134150760	642	*	11	2.16889e-21	0.000118045	0.0753993	0.00084142	0.19296	0.110487	LRRC27
47	chr10	42862876	42863594	719	*	9	3.9562e-17	6.14433e-05	0.0888186	0.00112864	0.220188	0.162127	SNORA71, RP11-313J2.1
48	chr16	53406901	53407594	694	*	8	5.78062e-18	0.000161698	0.0526816	0.00114353	0.224123	0.109042	RP11-44F14.2, SNORD111, RP11-44F14.1, SNORD33
49	chr4	25090198	25090665	468	*	6	1.06884e-13	0.000208601	0.0587831	0.00165713	0.235212	0.171403	SNORD74, SNORA3, snoR442, snoU2_19, SNORD65
50	chr5	43037123	43037666	544	*	7	2.38321e-15	0.000151037	0.0842135	0.00179462	-0.115939	-0.10044	SNORA27, SNORA68, RPS23P5, SNORA57, CTD-2201E18.3, SNORA76, 7SK, SNORD45
51	chr15	72977752	72978040	289	*	5	2.09171e-16	0.000444923	0.0427491	0.00195226	0.130626	0.102359	HIGD2B
52	chr19	2291373	2291872	500	*	6	8.32599e-14	0.000625283	0.038127	0.00236459	-0.129795	-0.100409	LINGO3
53	chr2	110969641	110970552	912	*	7	4.54005e-15	0.000802043	0.070311	0.00270648	0.192726	0.132058	SNORA64, SNORA12, SNORA74, SNORA19, LIMS3, snR65, 5S_rRNA, SNORA4, SNORD11, SNORD51, SNORA41, SCARNA6, SNORD39, SNORA75, ACA59, LINC00116, SNORA48, SNORD56, SNORA43, SNORA1, Vault
54	chr6	74104354	74105065	712	*	9	6.08844e-17	0.000405694	0.0934218	0.00309616	0.154557	0.102387	SNORA38, SNORA8, SCARNA15, DDX43, SNORD28, OOEP, SNORA20
55	chr4	2366647	2367137	491	*	5	1.63352e-14	0.00122909	0.0673063	0.00536296	0.157512	0.116067	ZFYVE28

## Sheet: Sheet1
	seqnames	start	end	width	strand	no.cpgs	min_smoothed_fdr	Stouffer	HMFDR	Fisher	maxdiff	meandiff	overlapping.genes
1	chr8	1764329	1766281	1953	*	16	3.70794e-122	8.92961e-28	0.000121575	7.09474e-28	0.263665	0.141581	AC019257.8, AC100810.7, MIR596
2	chr22	21985982	21987190	1209	*	10	1.5637e-80	2.7227e-19	1.37641e-05	7.04018e-19	-0.254186	-0.127883	CCDC116
3	chr10	91596932	91598023	1092	*	6	1.0205e-56	1.77681e-16	1.38077e-05	5.33826e-15	0.347904	0.228409	LINC00865
4	chr5	23506738	23507656	919	*	8	1.43586e-59	2.57592e-15	0.000212714	1.63256e-14	0.283455	0.17241	PRDM9
5	chr7	51538921	51539678	758	*	7	1.24512e-45	9.27183e-14	0.000500201	2.2304e-12	0.202616	0.173996	AC005999.2
6	chr7	112726869	112728242	1374	*	7	6.85265e-51	1.02497e-12	0.000201582	3.1946e-12	-0.258163	-0.158084	GPR85
7	chr17	6796745	6797771	1027	*	9	3.2338e-47	4.40518e-14	0.00227567	4.0303e-12	-0.190056	-0.16398	ALOX12-AS1
8	chr8	48675647	48676898	1252	*	8	5.25748e-49	1.10205e-13	0.000792196	4.97651e-12	0.214138	0.139041
9	chr22	51016386	51017723	1338	*	17	1.96024e-61	3.83705e-13	0.00831114	1.04513e-11	0.196428	0.131617	CHKB, CPT1B, CHKB-CPT1B
10	chr12	2338945	2339614	670	*	5	4.80438e-48	5.57162e-07	1.69712e-05	7.83009e-11	0.249401	0.120364	CACNA1C
11	chr7	38350464	38351468	1005	*	7	2.69063e-40	8.95795e-11	0.00139606	5.79379e-10	0.276452	0.201644
12	chr6	159359940	159360984	1045	*	7	2.2172e-35	3.23703e-10	0.00374279	6.30049e-09	0.202184	0.149249
13	chr19	52900469	52901639	1171	*	15	1.37923e-44	1.01408e-09	0.0166837	5.20344e-08	0.144853	0.100728	ZNF528-AS1, ZNF528
14	chr17	7832479	7834370	1892	*	15	6.47661e-44	6.8464e-10	0.0110622	5.63067e-08	-0.247733	-0.112261	AC104581.2, KCNAB3, TRAPPC1
15	chr5	41869373	41870316	944	*	7	1.06632e-37	1.4426e-08	0.00297528	6.11736e-08	0.175043	0.105819	OXCT1, OXCT1-AS1, AC034222.2
16	chr7	156735260	156736368	1109	*	8	3.5421e-32	3.37233e-07	0.000702004	3.54065e-07	0.201799	0.120338
17	chr6	150346721	150347053	333	*	10	6.45445e-34	1.47571e-08	0.00880197	3.92318e-07	0.198292	0.112208
18	chr8	43131260	43132451	1192	*	6	3.27708e-23	9.4859e-08	0.00274515	6.08819e-07	0.222074	0.150632
19	chr6	90596734	90597591	858	*	6	3.16615e-31	3.6832e-06	0.000918092	1.44393e-06	0.228603	0.11431
20	chr5	126408756	126409553	798	*	13	4.77713e-35	5.67951e-06	0.0134627	2.32506e-06	0.212055	0.114371	C5orf63, AC005915.1
21	chr20	44451667	44452521	855	*	6	2.59402e-28	1.38087e-06	0.00560203	4.02145e-06	0.185577	0.118298	TNNC2
22	chr13	100217924	100219013	1090	*	6	1.73451e-22	3.28977e-07	0.0122073	4.2227e-06	0.162186	0.12225
23	chr11	85393571	85394499	929	*	7	1.47482e-27	1.87617e-05	0.0101408	4.89146e-06	0.202112	0.137523	CREBZF
24	chr13	24519920	24520507	588	*	6	1.51905e-24	3.79612e-07	0.0149769	5.21281e-06	0.2818	0.153944
25	chr16	2907517	2908934	1418	*	16	2.63158e-30	9.26791e-08	0.0583145	7.59287e-06	0.184681	0.103442	PRSS22, AC003965.2
26	chr1	150335335	150336129	795	*	6	3.17067e-25	2.23325e-05	0.000969064	1.39241e-05	0.277113	0.110571	RPRD2
27	chr3	350602	351003	402	*	5	5.76126e-21	1.82788e-06	0.013281	1.59798e-05	0.144347	0.124402	CHL1
28	chr10	50649650	50650248	599	*	5	7.64202e-21	3.93001e-06	0.00636327	2.14649e-05	0.205759	0.16046	AL138760.1
29	chr1	178455607	178456270	664	*	5	3.7381e-22	0.000318801	0.00548018	2.3053e-05	0.179085	0.120734	CLEC20A
30	chr20	30073209	30073576	368	*	6	1.26265e-21	6.38168e-06	0.0191255	4.21812e-05	0.228843	0.15018
31	chr4	165877875	165878742	868	*	8	8.82102e-24	1.05101e-05	0.0249843	7.3455e-05	0.192414	0.133621	TRIM61, FAM218A
32	chr5	101119084	101119766	683	*	5	7.10897e-19	2.00047e-05	0.0143514	8.84459e-05	0.169049	0.127821
33	chr20	25731476	25732163	688	*	5	9.36183e-18	1.54359e-05	0.020174	0.000109423	0.221469	0.157474	AL390198.1
34	chr16	85845626	85846184	559	*	5	6.60994e-17	9.48077e-05	0.00753274	0.000124273	0.160921	0.108775
35	chr6	28446794	28447115	322	*	5	3.55124e-18	2.10834e-05	0.018396	0.000133773	0.185127	0.139192	Z98745.2
36	chr17	37123638	37124209	572	*	10	2.48232e-23	4.46767e-06	0.064357	0.000135449	0.206398	0.114821	FBXO47
37	chr21	42741698	42742432	735	*	6	2.0031e-19	2.91589e-05	0.0162971	0.000162589	0.222742	0.156478	MX2
38	chr10	99337734	99338240	507	*	6	3.75955e-19	0.000259636	0.0160993	0.000255692	0.176712	0.100222	ANKRD2
39	chr3	50487659	50488230	572	*	5	6.8194e-17	4.115e-05	0.0236538	0.000274006	0.184053	0.133089	CACNA2D2
40	chr1	152161237	152162025	789	*	7	1.58476e-17	4.11366e-05	0.0405171	0.000441189	0.269574	0.192687	FLG-AS1
41	chr7	55516724	55517132	409	*	5	1.80327e-16	0.000104462	0.0311751	0.000563708	0.156701	0.116239	VOPP1
42	chr15	59157075	59157857	783	*	5	7.21167e-16	0.00010456	0.0316963	0.000595523	0.151668	0.114853	AC090515.5, RNF111
43	chr11	27015473	27015991	519	*	8	1.81939e-19	7.71358e-05	0.0538722	0.000595634	0.221434	0.11978	FIBIN
44	chr2	131797438	131798087	650	*	5	1.84671e-16	0.000148981	0.0357669	0.000770318	0.184271	0.149407	ARHGEF4
45	chr5	110062384	110062837	454	*	13	5.2242e-18	1.48483e-05	0.11885	0.000841359	0.170062	0.145057	TMEM232
46	chr10	134150119	134150760	642	*	11	2.16889e-21	0.000118045	0.0753993	0.00084142	0.19296	0.110487	LRRC27
47	chr10	42862876	42863594	719	*	9	3.9562e-17	6.14433e-05	0.0888186	0.00112864	0.220188	0.162127
48	chr16	53406901	53407594	694	*	8	5.78062e-18	0.000161698	0.0526816	0.00114353	0.224123	0.109042	AC007342.4
49	chr4	25090198	25090665	468	*	6	1.06884e-13	0.000208601	0.0587831	0.00165713	0.235212	0.171403
50	chr5	43037123	43037666	544	*	7	2.38321e-15	0.000151037	0.0842135	0.00179462	-0.115939	-0.10044	AC025171.1
51	chr15	72977752	72978040	289	*	5	2.09171e-16	0.000444923	0.0427491	0.00195226	0.130626	0.102359	HIGD2B
52	chr19	2291373	2291872	500	*	6	8.32599e-14	0.000625283	0.038127	0.00236459	-0.129795	-0.100409	AC005258.1, LINGO3
53	chr2	110969641	110970552	912	*	7	4.54005e-15	0.000802043	0.070311	0.00270648	0.192726	0.132058	MTLN
54	chr6	74104354	74105065	712	*	9	6.08844e-17	0.000405694	0.0934218	0.00309616	0.154557	0.102387	DDX43, OOEP
55	chr4	2366647	2367137	491	*	5	1.63352e-14	0.00122909	0.0673063	0.00536296	0.157512	0.116067	ZFYVE28

## Sheet: Sheet2
						seqnames	start	end
chr1 150335335 150336129 795 RPRD2						chr8	1764329	1766281	AC019257.8, AC100810.7, MIR596
chr1 152161237 152162025 789 FLG-AS1						chr22	21985982	21987190	CCDC116
chr1 178455607 178456270 664 CLEC20A						chr10	91596932	91598023	LINC00865
chr10 42862876 42863594 719						chr5	23506738	23507656	PRDM9
chr10 50649650 50650248 599 AL138760.1						chr7	51538921	51539678	AC005999.2
chr10 91596932 91598023 1092 LINC00865						chr7	112726869	112728242	GPR85
chr10 99337734 99338240 507 ANKRD2						chr17	6796745	6797771	ALOX12-AS1
chr10 134150119 134150760 642 LRRC27						chr8	48675647	48676898
chr11 27015473 27015991 519 FIBIN						chr22	51016386	51017723	CHKB, CPT1B, CHKB-CPT1B
chr11 85393571 85394499 929 CREBZF						chr12	2338945	2339614	CACNA1C
chr12 2338945 2339614 670 CACNA1C						chr7	38350464	38351468
chr13 24519920 24520507 588						chr6	159359940	159360984
chr13 100217924 100219013 1090						chr19	52900469	52901639	ZNF528-AS1, ZNF528
chr15 59157075 59157857 783 AC090515.5, RNF111						chr17	7832479	7834370	AC104581.2, KCNAB3, TRAPPC1
chr15 72977752 72978040 289 HIGD2B						chr5	41869373	41870316	OXCT1, OXCT1-AS1, AC034222.2
chr16 2907517 2908934 1418 PRSS22, AC003965.2						chr7	156735260	156736368
chr16 53406901 53407594 694 AC007342.4						chr6	150346721	150347053
chr16 85845626 85846184 559						chr8	43131260	43132451
chr17 6796745 6797771 1027 ALOX12-AS1						chr6	90596734	90597591
chr17 7832479 7834370 1892 AC104581.2, KCNAB3, TRAPPC1						chr5	126408756	126409553	C5orf63, AC005915.1
chr17 37123638 37124209 572 FBXO47						chr20	44451667	44452521	TNNC2
chr19 2291373 2291872 500 AC005258.1, LINGO3						chr13	100217924	100219013
chr19 52900469 52901639 1171 ZNF528-AS1, ZNF528						chr11	85393571	85394499	CREBZF
chr2 110969641 110970552 912 MTLN						chr13	24519920	24520507
chr2 131797438 131798087 650 ARHGEF4						chr16	2907517	2908934	PRSS22, AC003965.2
chr20 25731476 25732163 688 AL390198.1						chr1	150335335	150336129	RPRD2
chr20 30073209 30073576 368						chr3	350602	351003	CHL1
chr20 44451667 44452521 855 TNNC2						chr10	50649650	50650248	AL138760.1
chr21 42741698 42742432 735 MX2						chr1	178455607	178456270	CLEC20A
chr22 21985982 21987190 1209 CCDC116						chr20	30073209	30073576
chr22 51016386 51017723 1338 CHKB, CPT1B, CHKB-CPT1B						chr4	165877875	165878742	TRIM61, FAM218A
chr3 350602 351003 402 CHL1						chr5	101119084	101119766
chr3 50487659 50488230 572 CACNA2D2						chr20	25731476	25732163	AL390198.1
chr4 2366647 2367137 491 ZFYVE28						chr16	85845626	85846184
chr4 25090198 25090665 468						chr6	28446794	28447115	Z98745.2
chr4 165877875 165878742 868 TRIM61, FAM218A						chr17	37123638	37124209	FBXO47
chr5 23506738 23507656 919 PRDM9						chr21	42741698	42742432	MX2
chr5 41869373 41870316 944 OXCT1, OXCT1-AS1, AC034222.2						chr10	99337734	99338240	ANKRD2
chr5 43037123 43037666 544 AC025171.1						chr3	50487659	50488230	CACNA2D2
chr5 101119084 101119766 683						chr1	152161237	152162025	FLG-AS1
chr5 110062384 110062837 454 TMEM232						chr7	55516724	55517132	VOPP1
chr5 126408756 126409553 798 C5orf63, AC005915.1						chr15	59157075	59157857	AC090515.5, RNF111
chr6 28446794 28447115 322 Z98745.2						chr11	27015473	27015991	FIBIN
chr6 74104354 74105065 712 DDX43, OOEP						chr2	131797438	131798087	ARHGEF4
chr6 90596734 90597591 858						chr5	110062384	110062837	TMEM232
chr6 150346721 150347053 333						chr10	134150119	134150760	LRRC27
chr6 159359940 159360984 1045						chr10	42862876	42863594
chr7 38350464 38351468 1005						chr16	53406901	53407594	AC007342.4
chr7 51538921 51539678 758 AC005999.2						chr4	25090198	25090665
chr7 55516724 55517132 409 VOPP1						chr5	43037123	43037666	AC025171.1
chr7 112726869 112728242 1374 GPR85						chr15	72977752	72978040	HIGD2B
chr7 156735260 156736368 1109						chr19	2291373	2291872	AC005258.1, LINGO3
chr8 1764329 1766281 1953 AC019257.8, AC100810.7, MIR596						chr2	110969641	110970552	MTLN
chr8 43131260 43132451 1192						chr6	74104354	74105065	DDX43, OOEP
chr8 48675647 48676898 1252						chr4	2366647	2367137	ZFYVE28
