# Supplementary material for: Detection of a DNA Methylation Signature for the Intellectual Developmental Disorder, X-Linked, Syndromic, Armfield Type
Source: Int J Mol Sci. 2021 Jan 23;22(3):1111. doi: 10.3390/ijms22031111 (PMC7865843; doi:10.3390/ijms22031111)
Supplement: Supplementary file 1 [file ijms-22-01111-s001.zip › Table S2.xlsx]

## Sheet: Sheet1
Probe	Methylation % difference	p value	Adjusted p value	Chromosome	Position	UCSC gene name(s)	UCSC gene type(s)	UCSC CpG island	In the promoter?
cg11032634	20.606	8.46017e-15	3.04171e-09	22	19929254	TXNRD2;COMT	1stExon;TSS200	chr22:19929096-19929468	Yes
cg23390118	19.3872	6.51447e-11	5.20482e-06	12	2339513	CACNA1C;CACNA1C;CACNA1C;CACNA1C;CACNA1C;CACNA1C;CACNA1C;CACNA1C;CACNA1C;CACNA1C;CACNA1C;CACNA1C;CACNA1C;CACNA1C;CACNA1C;CACNA1C;CACNA1C;CACNA1C;CACNA1C;CACNA1C;CACNA1C;CACNA1C;CACNA1C	Body;Body;Body;Body;Body;Body;Body;Body;Body;Body;Body;Body;Body;Body;Body;Body;Body;Body;Body;Body;Body;Body;Body	chr12:2339162-2339615	No
cg13192323	15.2275	4.18882e-10	2.44634e-05	6	146661165	GRM1;GRM1;GRM1;GRM1	Body;Body;Body;Body		No
cg22340508	19.6003	6.05894e-10	2.90452e-05	19	22891978			chr19:22891846-22892071	No
cg14319541	-23.0721	9.60661e-10	4.0486e-05	19	6257872	MLLT1	Body		No
cg10675666	14.5737	1.16345e-09	4.21478e-05	7	99517192	TRIM4;TRIM4	TSS200;TSS200	chr7:99516602-99517296	Yes
cg09576209	18.2818	3.73925e-09	0.000103414	12	2339614	CACNA1C;CACNA1C;CACNA1C;CACNA1C;CACNA1C;CACNA1C;CACNA1C;CACNA1C;CACNA1C;CACNA1C;CACNA1C;CACNA1C;CACNA1C;CACNA1C;CACNA1C;CACNA1C;CACNA1C;CACNA1C;CACNA1C;CACNA1C;CACNA1C;CACNA1C;CACNA1C	Body;Body;Body;Body;Body;Body;Body;Body;Body;Body;Body;Body;Body;Body;Body;Body;Body;Body;Body;Body;Body;Body;Body	chr12:2339162-2339615	No
cg16481961	26.0846	4.86733e-09	0.000124998	8	1765421	MIR596	Body	chr8:1764328-1765171	No
cg23414861	16.9382	7.26551e-09	0.000146996	6	74064064	DPPA5	TSS200	chr6:74063519-74064471	Yes
cg15973898	-16.0145	7.35934e-09	0.000146996	10	104121704	GBF1;GBF1;GBF1	Body;Body;Body		No
cg14372753	7.12597	7.23228e-09	0.000146996	22	18064176	SLC25A18	Body	chr22:18063940-18064177	No
cg02417857	-14.4798	1.27224e-08	0.00021275	3	181326706	SOX2OT	TSS1500		Yes
cg11409361	11.4919	1.50024e-08	0.000220158	17	1041006	ABR;ABR	Body;5'UTR		Yes
cg02444433	19.8248	1.8296e-08	0.000236302	5	23507469	PRDM9	TSS1500		Yes
cg19382688	-17.9381	2.229e-08	0.000276345	7	112727944	GPR85;GPR85;GPR85	TSS1500;TSS200;TSS200		Yes
cg15540096	-10.9038	2.28427e-08	0.000278397	14	24425142	DHRS4;C14orf167	Body;TSS1500	chr14:24422770-24423141	Yes
cg02248052	17.9532	3.24779e-08	0.000343438	6	57087777	RAB23;RAB23;RAB23;RAB23	TSS1500;TSS1500;TSS1500;TSS1500	chr6:57086396-57087311	Yes
cg02520559	6.02186	3.46809e-08	0.000355932	11	117199266	CEP164	5'UTR	chr11:117198423-117198950	Yes
cg07951083	11.6787	3.66456e-08	0.000358863	10	125034591				No
cg20384132	13.9629	3.75601e-08	0.000360109	5	36302349	RANBP3L;RANBP3L	TSS1500;TSS1500		Yes
cg03138416	-6.95043	4.00549e-08	0.000374054	20	61915450	ARFGAP1;ARFGAP1;ARFGAP1;ARFGAP1;ARFGAP1;ARFGAP1;ARFGAP1	TSS200;TSS200;Body;Body;Body;Body;Body	chr20:61915934-61916290	Yes
cg09506675	-20.1549	4.69912e-08	0.000417597	7	112727914	GPR85;GPR85;GPR85	TSS1500;TSS200;TSS200		Yes
cg11826156	9.48765	4.95798e-08	0.000434771	15	93351842			chr15:93352340-93353082	No
cg18604842	-12.4598	5.74379e-08	0.000464064	22	21987190	CCDC116	5'UTR	chr22:21982786-21984484	Yes
cg02221053	-12.4903	5.98835e-08	0.00047319	6	105391857			chr6:105388190-105389545	No
cg15142694	13.706	7.41422e-08	0.000555346	3	48694534	CELSR3	Body	chr3:48693118-48694768	No
cg26344227	18.1233	8.1004e-08	0.000582473	7	53287126			chr7:53286851-53287192	No
cg07031408	28.0887	8.32408e-08	0.000592631	13	24269867			chr13:24269499-24270116	No
cg23477460	14.9279	9.27626e-08	0.000647597	3	66848765				No
cg22356726	25.1884	9.89313e-08	0.000671116	10	91597320			chr10:91596974-91597792	No
cg10425698	25.0494	1.14367e-07	0.000747613	16	75468281	CFDP1	TSS1500	chr16:75466850-75467527	Yes
cg07321092	-12.2916	1.17816e-07	0.000756408	11	65144724	SLC25A45;SLC25A45	Body;Body		No
cg08121925	16.9142	1.67912e-07	0.000969956	3	180588041				No
cg13859764	13.2068	1.66448e-07	0.000969956	4	141084305				No
cg17604655	20.037	1.97267e-07	0.00104438	7	156735383			chr7:156735245-156735665	No
cg08291335	16.6419	1.97528e-07	0.00104438	9	35080808	FANCG	TSS1500	chr9:35079628-35080213	Yes
cg04995300	15.8411	1.91011e-07	0.00104438	3	66848608				No
cg01667892	18.6639	2.01465e-07	0.00105742	5	23507656	PRDM9	TSS200		Yes
cg01484296	-15.5107	2.03834e-07	0.0010621	17	6796941	ALOX12P2	Body	chr17:6797429-6797724	No
cg00790020	18.476	2.22761e-07	0.00114415	8	1765477			chr8:1764328-1765171	No
cg19903604	18.6519	2.58104e-07	0.00126254	2	131674149	ARHGEF4;ARHGEF4	TSS1500;TSS200	chr2:131673686-131674150	Yes
cg27469738	18.5231	2.83765e-07	0.00135855	10	99338074	ANKRD2;ANKRD2	Body;Body	chr10:99337989-99338241	No
cg08405447	13.7781	3.49836e-07	0.00160227	13	24520404	ANKRD20A19P	Body		No
cg20909380	13.3056	3.61465e-07	0.00161639	15	99987288				No
cg18773977	-10.8275	3.68711e-07	0.00162655	5	59678808	PDE4D	5'UTR		Yes
cg02792821	14.4437	3.74622e-07	0.0016326	20	44451783			chr20:44451601-44451827	No
cg04760493	10.0505	3.77246e-07	0.00163413	4	128981486	LARP1B;LARP1B;LARP1B	TSS1500;TSS1500;TSS1500	chr4:128981810-128983478	Yes
cg10424681	11.3721	3.99886e-07	0.00169144	6	4079350	C6orf201;C6orf146;C6orf146	TSS200;5'UTR;1stExon	chr6:4079052-4079443	Yes
cg17469471	-7.38666	4.23322e-07	0.00176975	2	106806559	UXS1	Body	chr2:106809942-106811175	No
cg01987536	19.4028	4.35484e-07	0.00181007	14	96890120	AK7	Body	chr14:96890430-96890633	No
cg10331082	-13.5621	4.45246e-07	0.00184001	17	6796906	ALOX12P2	Body	chr17:6797429-6797724	No
cg01401534	12.8801	4.89149e-07	0.00196498	6	4079342	C6orf201;C6orf146;C6orf146	TSS200;5'UTR;1stExon	chr6:4079052-4079443	Yes
cg02567151	-8.41182	5.03602e-07	0.00198969	20	61915437	ARFGAP1;ARFGAP1	Body;Body	chr20:61915934-61916290	No
cg08594207	12.1325	5.49202e-07	0.00211183	17	64825662				No
cg05912299	17.2721	5.79414e-07	0.00220443	13	100217962				No
cg11651896	-13.4644	6.32955e-07	0.00228712	20	4544402				No
cg20264543	18.4506	6.57611e-07	0.00232939	3	128787213				No
cg02931604	15.1476	6.56904e-07	0.00232939	6	74064298	DPPA5	TSS1500	chr6:74063519-74064471	Yes
cg21996072	16.4783	7.23066e-07	0.00247587	16	2908060	PRSS22	1stExon	chr16:2907574-2907836	Yes
cg01055696	14.1373	7.60005e-07	0.0025657	6	164255524			chr6:164255450-164256062	No
cg22711741	12.897	7.83396e-07	0.00260793	19	57742444	AURKC;AURKC;AURKC;AURKC;AURKC;AURKC	5'UTR;5'UTR;1stExon;5'UTR;1stExon;1stExon	chr19:57741955-57742457	Yes
cg20739281	-7.69439	7.81541e-07	0.00260793	1	2411240	PLCH2	Body	chr1:2411125-2411404	No
cg07391831	-13.5595	7.9868e-07	0.00262312	17	6797590	ALOX12P2	Body	chr17:6797429-6797724	No
cg01499619	-9.1226	8.49733e-07	0.00271562	5	179205250				No
cg11694519	22.8424	8.5815e-07	0.00273039	11	111783563	CRYAB;HSPB2	TSS1500;1stExon		Yes
cg24607575	14.6932	9.88597e-07	0.00302497	2	215675637	BARD1	TSS1500	chr2:215673995-215675052	Yes
cg24735210	14.9444	9.98123e-07	0.00304118	7	38351468			chr7:38350920-38351331	No
cg03739955	16.8886	1.04137e-06	0.00312005	6	159360705			chr6:159360625-159360952	No
cg18890544	8.57878	1.0836e-06	0.0032065	1	242220538			chr1:242220284-242220615	No
cg26915952	13.0401	1.13317e-06	0.00333945	1	178456270			chr1:178455799-178456286	No
cg05637352	15.9079	1.15001e-06	0.00336743	7	93634406	BET1	TSS1500	chr7:93633439-93633910	Yes
cg00464640	-17.3901	1.2373e-06	0.00355881	20	16139906				No
cg17292758	17.595	1.27747e-06	0.00358824	19	49636594	PPFIA3	Body	chr19:49636224-49636694	No
cg13372293	20.168	1.42056e-06	0.00392877	2	203878778	NBEAL1	TSS1500	chr2:203879249-203879891	Yes
cg10679755	18.5806	1.44377e-06	0.00397766	3	146262421	PLSCR1;PLSCR1	1stExon;5'UTR	chr3:146262126-146262505	Yes
cg16921727	19.8897	1.52344e-06	0.00404228	7	51539678				No
cg21583723	14.1542	1.51462e-06	0.00404228	6	159360844			chr6:159360625-159360952	No
cg18919684	-9.16995	1.49715e-06	0.00404228	15	75287548	SCAMP5	TSS1500	chr15:75287694-75288699	Yes
cg07187133	20.9931	1.68844e-06	0.00435759	11	85394069				No
cg23515411	17.0025	1.90533e-06	0.00469198	11	134632361			chr11:134632045-134632987	No
cg18086635	10.7172	1.96211e-06	0.00477616	18	30051631	FAM59A	TSS1500	chr18:30050115-30051345	Yes
cg22440155	-10.9446	2.04309e-06	0.00491344	19	2664262	GNG7	5'UTR		Yes
cg20776772	12.2885	2.06485e-06	0.00494922	5	41869404	OXCT1-AS1;OXCT1	TSS1500;Body	chr5:41869663-41870876	Yes
cg25122629	20.3238	2.0985e-06	0.00499705	2	54936822				No
cg16895116	-9.79395	2.13668e-06	0.00503743	1	20479470				No
cg01862363	20.3855	2.21136e-06	0.00514602	17	8928028	NTN1	Body	chr17:8924167-8926920	No
cg11077681	9.52636	2.21904e-06	0.00514723	11	10715188	MRVI1;MRVI1;MRVI1;MRVI1;MRVI1	1stExon;5'UTR;1stExon;5'UTR;TSS200		Yes
cg21480542	12.5909	2.22865e-06	0.00515289	11	85393571				No
cg09637273	14.2881	2.25643e-06	0.00516994	17	55939387			chr17:55939088-55939591	No
cg26361535	-12.5948	2.30486e-06	0.00526143	8	144576604	ZC3H3	Body		No
cg11852167	-13.1594	2.3611e-06	0.00535579	2	73110488			chr2:73114219-73114920	No
cg23926820	14.1652	2.38377e-06	0.00537333	12	81694451	PPFIA2	Body		No
cg09586459	13.1103	2.87176e-06	0.00607311	15	52404463	BCL2L10	1stExon	chr15:52404191-52404978	Yes
cg12910906	11.0555	3.2452e-06	0.00657329	2	131673894	ARHGEF4;ARHGEF4	TSS1500;TSS1500	chr2:131673686-131674150	Yes
cg00788177	21.0869	3.81579e-06	0.00739571	6	159360761			chr6:159360625-159360952	No
cg21820656	15.3516	3.88391e-06	0.0074499	15	59157075			chr15:59157045-59157594	No
cg26684363	15.2676	3.93073e-06	0.00747127	7	140135365			chr7:140135364-140135620	No
cg26332114	11.4791	3.9379e-06	0.00747127	19	57742260	AURKC;AURKC;AURKC	TSS200;TSS200;TSS200	chr19:57741955-57742457	Yes
cg07815799	16.9607	4.12892e-06	0.00763489	2	131674140	ARHGEF4;ARHGEF4	TSS200;TSS200	chr2:131673686-131674150	Yes
cg11519583	-8.93617	4.13118e-06	0.00763489	19	44293442				No
cg15712226	14.0322	4.17011e-06	0.00765967	12	96252066	SNRPF	TSS1500	chr12:96252020-96252246	Yes
cg26844213	9.18835	4.23737e-06	0.00768732	6	11233592	NEDD9;NEDD9;NEDD9	TSS1500;Body;TSS1500		Yes
cg17808676	-11.62	4.87654e-06	0.0083777	2	182332122	ITGA4	Body		No
cg19944904	9.18285	5.10971e-06	0.00854471	19	44555412	ZNF223	TSS1500		Yes
cg01271519	-10.1481	5.45806e-06	0.00897017	10	43190654				No
cg00389386	-15.7499	5.6825e-06	0.00925757	1	6188136	CHD5	Body	chr1:6187743-6188235	No
cg24002541	17.0219	6.02043e-06	0.00959547	10	50649795				No
cg18167492	11.419	6.12977e-06	0.00968729	6	57087947	RAB23;RAB23;RAB23;RAB23	TSS1500;TSS1500;TSS1500;TSS1500	chr6:57086396-57087311	Yes
cg09202851	-11.4557	6.18788e-06	0.00973633	11	567966			chr11:567938-569461	No
cg23645885	11.824	6.21678e-06	0.00976044	6	3247958				No
cg00028678	16.534	6.66763e-06	0.0102665	2	131674175	ARHGEF4;ARHGEF4	TSS200;TSS200	chr2:131673686-131674150	Yes
cg10076514	9.39186	6.75799e-06	0.0103173	13	107059926				No
cg24168538	14.2283	6.93842e-06	0.0105257	4	35527016				No
cg25286482	13.4754	7.30432e-06	0.0109423	1	13909821	PDPN;PDPN	TSS1500;TSS1500	chr1:13909606-13909842	Yes
cg04486013	-9.35256	7.59657e-06	0.0112628	1	46035287	AKR1A1;AKR1A1	Body;Body		No
cg16824301	9.13148	7.80051e-06	0.011494	1	182573155	RGS16	Body	chr1:182573375-182573760	No
cg08267319	9.76527	8.22679e-06	0.0119749	17	79886956	LOC92659;MAFG	Body;TSS1500	chr17:79884679-79887084	Yes
cg13095737	-10.358	8.28493e-06	0.0120109	5	177034964	B4GALT7	Body	chr5:177035351-177035660	No
cg14671222	13.0603	8.33922e-06	0.0120425	7	149411256	KRBA1	TSS1500	chr7:149410858-149412351	Yes
cg18685455	-13.9868	9.22817e-06	0.0128598	6	135796690	AHI1;AHI1;AHI1;AHI1	Body;Body;Body;Body		No
cg23358886	15.3609	1.04884e-05	0.0139252	1	211652741	RD3;RD3	Body;Body	chr1:211652306-211652754	No
cg15759338	12.0425	1.1143e-05	0.0143594	4	74719046	PF4V1;PF4V1	1stExon;5'UTR	chr4:74719087-74719339	Yes
cg19764006	14.7973	1.12188e-05	0.0144054	4	184961374				No
cg01697762	10.407	1.15694e-05	0.0146722	11	84844116	DLG2	Body		No
cg14898416	12.2417	1.17458e-05	0.0148231	2	160918519	PLA2R1;PLA2R1	Body;Body	chr2:160918674-160919177	No
cg15298323	20.1619	1.1921e-05	0.0149079	6	160182438	ACAT2	TSS1500	chr6:160182429-160183770	Yes
cg22550277	17.5153	1.2118e-05	0.0150235	10	28791301				No
cg09509179	11.089	1.21572e-05	0.0150461	10	91598023			chr10:91596974-91597792	No
cg19683073	-10.4987	1.24861e-05	0.0153476	5	79553267	SERINC5	TSS1500	chr5:79551369-79552294	Yes
cg16911301	-10.562	1.29332e-05	0.0156554	18	42311794	SETBP1;SETBP1	Body;Body		No
cg27519958	12.9911	1.29761e-05	0.0156555	1	161735129	ATF6	TSS1500		Yes
cg04821708	11.3004	1.33475e-05	0.0159697	16	82045203	SDR42E1	TSS200	chr16:82044886-82045306	Yes
cg19131667	-10.4998	1.41098e-05	0.0165162	3	17236940	TBC1D5;TBC1D5;TBC1D5	Body;Body;Body		No
cg21280320	23.1839	1.43531e-05	0.01663	1	152162025			chr1:152161321-152161928	No
cg01811796	10.0712	1.45885e-05	0.0167728	1	26233565	STMN1;STMN1;STMN1;STMN1	TSS1500;TSS1500;TSS1500;TSS200	chr1:26231950-26233624	Yes
cg01805732	10.3629	1.67196e-05	0.018327	2	1748970	PXDN	TSS1500	chr2:1746833-1748971	Yes
cg06070002	-10.1475	1.68171e-05	0.0184058	1	45986120	PRDX1;PRDX1;PRDX1	5'UTR;5'UTR;5'UTR	chr1:45987163-45987803	Yes
cg20959174	10.4475	1.70226e-05	0.018546	2	230785180	TRIP12	5'UTR	chr2:230785912-230787665	Yes
cg24715680	13.5181	1.73493e-05	0.0187203	2	215675429	BARD1	TSS1500	chr2:215673995-215675052	Yes
cg24527008	11.5377	1.86395e-05	0.0192145	5	177870233	COL23A1	Body		No
cg11338041	10.7226	1.85446e-05	0.0192145	9	131181850	CERCAM;CERCAM;MIR1268A	TSS1500;5'UTR;Body	chr9:131182468-131183335	Yes
cg13749822	11.454	2.12425e-05	0.020931	4	145566663	HHIP	TSS1500	chr4:145566242-145567413	Yes
cg01124477	11.0208	2.15727e-05	0.0209625	2	181738271				No
cg25261547	-19.3425	2.40951e-05	0.0223273	19	49363369	PLEKHA4;PLEKHA4	Body;Body		No
cg06961054	20.9646	2.45168e-05	0.0225227	5	56204405	SETD9;SETD9	TSS1500;TSS1500	chr5:56204962-56206344	Yes
cg04886060	10.2811	2.65683e-05	0.0237912	16	82044788	SDR42E1	5'UTR	chr16:82044886-82045306	Yes
cg13337731	15.5917	2.83022e-05	0.0248185	7	73011308	MLXIPL;MLXIPL;MLXIPL;MLXIPL	Body;Body;Body;Body		No
cg11709544	11.5802	3.38302e-05	0.0274016	1	26233404	STMN1;STMN1;STMN1;STMN1	TSS1500;TSS1500;TSS1500;TSS200	chr1:26231950-26233624	Yes
cg26348414	20.0033	3.49193e-05	0.0277651	20	25731672				No
cg00931514	13.7736	3.67505e-05	0.0286253	16	2908715	PRSS22	TSS1500	chr16:2907574-2907836	Yes
cg00623396	-13.4637	3.66803e-05	0.0286253	19	57229844				No
cg15241501	14.928	4.0149e-05	0.0300862	10	33294750				No
cg22480783	16.8163	4.22588e-05	0.0310537	2	25149622				No
cg20648847	15.2907	4.22792e-05	0.0310537	11	66326767	ACTN3	Body	chr11:66326639-66326840	No
cg17733466	15.5729	4.43685e-05	0.0318694	10	106034802	GSTO2;GSTO2;GSTO2;GSTO2	TSS200;TSS200;Body;Body	chr10:106034574-106034803	Yes
cg12818343	-11.2001	4.54768e-05	0.032307	19	44084933	PINLYP;PINLYP	Body;5'UTR		Yes
cg01084194	11.6795	4.58117e-05	0.0323754	19	6092564	RFX2;RFX2	5'UTR;5'UTR		Yes
cg23080060	13.8205	5.13605e-05	0.034548	5	61028303				No
cg07702236	13.5493	6.14753e-05	0.0380323	18	29304482			chr18:29303960-29304254	No
cg02758612	15.6123	6.37479e-05	0.0387809	19	53541186			chr19:53540735-53541233	No
cg24278027	23.334	7.62886e-05	0.0432372	16	53407328	LOC102723373	TSS200	chr16:53407327-53407754	Yes
cg23371413	13.2866	8.23681e-05	0.0453508	19	57742394	AURKC;AURKC;AURKC;AURKC;AURKC	5'UTR;TSS200;1stExon;5'UTR;1stExon	chr19:57741955-57742457	Yes
cg09508730	15.9762	9.28142e-05	0.0480887	6	27706275				No
cg10812634	23.0837	0.000105455	0.0516549	5	126409211	FLJ44606;FLJ44606	TSS200;TSS200	chr5:126409006-126409327	Yes
cg10938586	22.5337	0.000108358	0.0526108	10	97849795			chr10:97849568-97850095	No
cg05593653	13.5024	0.000111165	0.053334	6	152701495	SYNE1-AS1;SYNE1;SYNE1	TSS200;Body;Body		Yes
cg06405317	15.4509	0.000115473	0.0542345	5	126111738	LMNB1	TSS1500	chr5:126112229-126114229	Yes
cg05308504	13.4665	0.000115858	0.0542594	16	30573013			chr16:30572693-30573037	No
cg10208485	13.6002	0.000128683	0.057295	3	350602	CHL1	5'UTR	chr3:350660-350893	Yes
cg08911368	16.7388	0.000204061	0.0719986	8	11471085			chr8:11471014-11471249	No
cg23026554	24.5381	0.000237949	0.0770727	10	42862978	LOC441666	Body	chr10:42862953-42863216	No
cg09342567	16.8861	0.000279513	0.083606	3	178979013	KCNMB3;KCNMB3;KCNMB3;KCNMB3	TSS1500;Body;TSS1500;Body	chr3:178978948-178979364	Yes
cg05671386	16.9668	0.000453805	0.105641	16	3550239	CLUAP1	TSS1500	chr16:3550108-3550346	Yes
cg26539818	19.2706	0.000577324	0.115862	17	17109691	PLD6	TSS200	chr17:17108771-17109701	Yes
cg09575280	20.5323	0.00119689	0.144557	6	150347012	RAET1L	TSS1500		Yes
