# Supplementary material for: Detection of a DNA Methylation Signature for the Intellectual Developmental Disorder, X-Linked, Syndromic, Armfield Type
Source: Int J Mol Sci. 2021 Jan 23;22(3):1111. doi: 10.3390/ijms22031111 (PMC7865843; doi:10.3390/ijms22031111)
Supplement: Supplementary file 1 [file ijms-22-01111-s001.zip › Table S3.xlsx]

## Sheet: Sheet 1
Selected probes	Cases						Controls
cg11032634	0.0955558	0.115323	0.156017	0.258362	0.426107	0.315007	0.0244836	0.00646819	0.017617	0.0392957	0.0252372	0.0111413	0.00936593	0.00936079	0.0298158	0.017559	0.0128912	0.0141286	0.0109819	0.0110497	0.0147191	0.0226438	0.0242835	0.0264266	0.032778	0.0283924	0.0127682	0.0249393	0.0116476	0.0276672	0.00677866	0.0168703	0.0141375	0.0141395	0.017167	0.043261	0.0114883	0.0150381	0.0151439	0.00874158	0.00819935	0.0903317	0.0223423	0.0221942	0.0160223	0.0165063	0.0442308	0.0618307
cg23390118	0.779445	0.84779	0.83114	0.791362	0.719353	0.744586	0.514902	0.630189	0.595467	0.5634	0.562551	0.541421	0.621972	0.667067	0.615648	0.667155	0.519835	0.562145	0.551649	0.611633	0.573901	0.554214	0.537606	0.657587	0.576793	0.580648	0.559804	0.661908	0.557051	0.600882	0.549199	0.595134	0.52355	0.574779	0.632101	0.676992	0.57789	0.515397	0.700465	0.51847	0.622168	0.540016	0.598107	0.621558	0.611198	0.623903	0.700342	0.586404
cg07031408	0.413253	0.517015	0.395627	0.356052	0.307729	0.385823	0.0621465	0.170374	0.164299	0.117163	0.118107	0.0531977	0.185475	0.027538	0.0723817	0.0521863	0.0729392	0.293135	0.0399577	0.0761305	0.048955	0.1196	0.0973073	0.0377388	0.116966	0.106569	0.144746	0.22648	0.151481	0.0942531	0.210534	0.173636	0.138486	0.14033	0.0531677	0.158527	0.138225	0.077981	0.0980003	0.0582194	0.104248	0.100751	0.123991	0.087878	0.164097	0.145942	0.0678351	0.140249
cg02444433	0.829191	0.754031	0.814776	0.743124	0.768826	0.815707	0.587606	0.517655	0.579313	0.581382	0.572128	0.619536	0.588336	0.542159	0.558071	0.702354	0.634255	0.488633	0.570538	0.668437	0.461466	0.624573	0.588002	0.58878	0.613771	0.435121	0.59811	0.732685	0.531922	0.54201	0.525324	0.68823	0.492411	0.587095	0.700072	0.63833	0.57183	0.670285	0.578526	0.533056	0.411528	0.647709	0.653468	0.700883	0.639726	0.703527	0.491889	0.59244
cg19382688	0.146269	0.112321	0.160559	0.141271	0.145816	0.132745	0.294665	0.30644	0.337417	0.312457	0.278684	0.379919	0.26892	0.31346	0.378019	0.248258	0.300433	0.428666	0.427999	0.378835	0.208372	0.328782	0.228128	0.499135	0.294228	0.229833	0.270639	0.461476	0.227006	0.272868	0.328965	0.287918	0.351016	0.276778	0.271532	0.427728	0.247452	0.20111	0.286262	0.297306	0.359662	0.256173	0.328191	0.340522	0.338442	0.536661	0.3311	0.26539
cg02248052	0.402488	0.319875	0.449702	0.467449	0.372357	0.401814	0.232896	0.229745	0.178126	0.243541	0.186401	0.237967	0.248428	0.239274	0.190945	0.246413	0.173867	0.188307	0.212044	0.30545	0.218168	0.215705	0.283507	0.190212	0.222405	0.220495	0.171002	0.251342	0.281	0.27273	0.239062	0.239095	0.181903	0.270062	0.232974	0.208108	0.220786	0.116396	0.188145	0.26483	0.222108	0.153494	0.269808	0.216322	0.156227	0.226882	0.253096	0.256198
cg15973898	0.615808	0.499663	0.540205	0.585282	0.511456	0.552374	0.655925	0.677757	0.711926	0.82182	0.700164	0.707297	0.749222	0.656145	0.674111	0.729808	0.695096	0.679418	0.715855	0.665493	0.684278	0.692781	0.706399	0.763572	0.737053	0.672541	0.734774	0.70113	0.708134	0.713708	0.749451	0.703064	0.72101	0.686584	0.672225	0.651993	0.798901	0.692137	0.734268	0.687788	0.736296	0.732857	0.716634	0.700136	0.694299	0.782421	0.769666	0.675469
cg01667892	0.806697	0.79784	0.811684	0.77668	0.815773	0.799925	0.686466	0.544964	0.59853	0.678703	0.595686	0.64378	0.630207	0.535675	0.586098	0.736082	0.620521	0.468347	0.637054	0.703785	0.405386	0.673537	0.60844	0.618014	0.64359	0.365626	0.635194	0.692992	0.579338	0.559229	0.554483	0.671459	0.520127	0.66569	0.699901	0.642498	0.637241	0.663758	0.59642	0.503717	0.448802	0.714652	0.71631	0.678664	0.638845	0.727576	0.622282	0.671688
cg04995300	0.352441	0.390507	0.348163	0.3572	0.386728	0.349991	0.124684	0.180935	0.240197	0.226763	0.19524	0.186082	0.204935	0.161144	0.199808	0.198534	0.28372	0.161968	0.217504	0.194678	0.173727	0.168718	0.199065	0.310602	0.333746	0.200746	0.182724	0.183964	0.176458	0.165074	0.182036	0.172184	0.183816	0.328163	0.174226	0.253772	0.199812	0.189392	0.320615	0.144578	0.167895	0.327276	0.145205	0.184063	0.192723	0.173968	0.220171	0.211023
cg25122629	0.641765	0.633314	0.641981	0.579562	0.567967	0.583312	0.488451	0.445322	0.369564	0.557985	0.343858	0.344322	0.499087	0.516642	0.447165	0.428685	0.413578	0.333451	0.324508	0.376407	0.225631	0.456729	0.312756	0.439272	0.305637	0.494984	0.421484	0.466922	0.389256	0.462667	0.463487	0.40854	0.351054	0.216952	0.427057	0.554058	0.417568	0.415369	0.298061	0.1744	0.409278	0.379254	0.494247	0.296821	0.463342	0.452329	0.432261	0.480852
cg02221053	0.681343	0.646218	0.652711	0.640079	0.652829	0.60428	0.709782	0.738117	0.840495	0.742954	0.702035	0.782259	0.802115	0.742898	0.729101	0.867996	0.794874	0.760214	0.797217	0.746771	0.764689	0.785814	0.799934	0.812987	0.764234	0.80139	0.785332	0.810213	0.74198	0.758138	0.718635	0.712844	0.782575	0.783251	0.769671	0.786602	0.811215	0.811305	0.787549	0.752477	0.774394	0.76345	0.734432	0.776231	0.795249	0.798815	0.72505	0.722863
cg15540096	0.782156	0.735691	0.735541	0.693503	0.704079	0.709486	0.84712	0.812143	0.830863	0.845127	0.822638	0.850901	0.896571	0.826094	0.869724	0.882631	0.847796	0.833198	0.856812	0.80382	0.830156	0.820667	0.833733	0.860841	0.815005	0.813607	0.847318	0.812953	0.819989	0.844056	0.882645	0.845137	0.826527	0.826218	0.839887	0.793877	0.877648	0.792727	0.848739	0.841159	0.852955	0.859586	0.811411	0.845803	0.801119	0.830507	0.796194	0.806883
cg20909380	0.960474	0.964408	0.961602	0.948167	0.949722	0.96119	0.740006	0.794457	0.880433	0.83741	0.796175	0.806246	0.939272	0.726911	0.753325	0.932189	0.75388	0.83454	0.925157	0.754601	0.93423	0.822548	0.82145	0.854163	0.682718	0.866379	0.775056	0.889295	0.71452	0.919332	0.728869	0.85439	0.84359	0.908628	0.861984	0.870785	0.887699	0.720275	0.79798	0.903669	0.915998	0.841916	0.7577	0.913208	0.762211	0.769888	0.772293	0.765223
cg08594207	0.276108	0.292092	0.298609	0.286148	0.262621	0.312559	0.162835	0.145078	0.175202	0.148057	0.131739	0.179944	0.217491	0.211727	0.131773	0.114133	0.156485	0.119341	0.160029	0.121414	0.0855602	0.214506	0.156339	0.146744	0.181381	0.183494	0.247097	0.181313	0.158089	0.160734	0.150059	0.228241	0.176545	0.179833	0.173495	0.182296	0.222921	0.131827	0.10757	0.111958	0.195402	0.228107	0.182217	0.126079	0.146438	0.191018	0.201222	0.175579
cg00389386	0.521323	0.486756	0.560799	0.4701	0.492022	0.533068	0.67338	0.659164	0.767492	0.713911	0.680498	0.669704	0.658986	0.577501	0.679401	0.594745	0.667292	0.625622	0.586028	0.670662	0.676567	0.644062	0.647683	0.653623	0.575454	0.677288	0.676776	0.746442	0.562496	0.741379	0.736776	0.701169	0.623988	0.70551	0.60781	0.687809	0.65982	0.667111	0.662318	0.764052	0.80279	0.565464	0.702122	0.745049	0.606812	0.669748	0.682445	0.646463
cg15712226	0.337505	0.38774	0.351436	0.334845	0.352608	0.420478	0.176836	0.26052	0.284489	0.223727	0.11619	0.203575	0.247563	0.10784	0.15695	0.248606	0.155139	0.215369	0.223317	0.239161	0.199923	0.266411	0.26998	0.246845	0.321837	0.260749	0.238522	0.298969	0.273022	0.163549	0.183503	0.273628	0.223963	0.189208	0.245064	0.322647	0.269531	0.17172	0.22002	0.146755	0.185578	0.254099	0.218921	0.132638	0.185432	0.236692	0.250128	0.290154
cg09202851	0.577971	0.561228	0.611371	0.494408	0.533778	0.588752	0.67718	0.685322	0.66524	0.759457	0.675928	0.64951	0.733246	0.69693	0.711434	0.662959	0.687984	0.61517	0.679202	0.668714	0.688636	0.628882	0.653892	0.705578	0.668309	0.644184	0.673461	0.698648	0.638521	0.683209	0.681202	0.654112	0.630535	0.651278	0.614494	0.618416	0.665674	0.688011	0.654126	0.679226	0.718205	0.665716	0.711704	0.740619	0.660045	0.716833	0.74692	0.635242
cg18919684	0.392005	0.432919	0.435033	0.423138	0.390978	0.429202	0.510533	0.546171	0.55407	0.546795	0.532158	0.494004	0.542854	0.546635	0.539015	0.502223	0.553281	0.479247	0.473698	0.489534	0.500363	0.436925	0.503087	0.505222	0.467504	0.479594	0.513941	0.529905	0.479548	0.498097	0.459168	0.478756	0.541719	0.471769	0.484865	0.459637	0.496031	0.494388	0.545803	0.506306	0.563784	0.521229	0.509704	0.587114	0.508279	0.472733	0.51228	0.53634
cg02520559	0.0738768	0.0927022	0.16187	0.100962	0.10326	0.0653896	0.0242898	0.0480338	0.0572367	0.036777	0.0425179	0.0300855	0.0337413	0.0342218	0.038632	0.0312738	0.0634551	0.0364462	0.0521705	0.0492788	0.0292462	0.0646552	0.0382923	0.0245948	0.044116	0.0337092	0.0440231	0.052129	0.0426152	0.0479976	0.0502175	0.0455989	0.0430018	0.036644	0.0392462	0.0364689	0.0295106	0.0342148	0.032962	0.0223583	0.02977	0.0523442	0.0312389	0.0227461	0.0508985	0.0365306	0.0379288	0.0260227
cg04821708	0.269211	0.248101	0.300267	0.261349	0.248147	0.320299	0.152187	0.187522	0.174823	0.130098	0.103583	0.236853	0.12722	0.130918	0.145879	0.171454	0.1848	0.128479	0.0892453	0.163163	0.0668902	0.183832	0.204381	0.197301	0.189519	0.142638	0.235068	0.164194	0.116078	0.133626	0.115637	0.186305	0.193575	0.213257	0.222819	0.231555	0.133128	0.143324	0.183331	0.105075	0.191606	0.218574	0.160435	0.0818538	0.144935	0.137451	0.224906	0.137927
cg20739281	0.707371	0.754462	0.763658	0.731555	0.726173	0.766887	0.80536	0.840427	0.795925	0.792262	0.811213	0.820073	0.875339	0.805584	0.868956	0.821766	0.819332	0.844659	0.827985	0.804652	0.841645	0.814328	0.811931	0.808047	0.780673	0.787441	0.81875	0.817748	0.776834	0.828551	0.831301	0.789799	0.818293	0.80026	0.80635	0.787087	0.84474	0.832798	0.803558	0.86869	0.852655	0.817795	0.845612	0.860052	0.819201	0.800121	0.812136	0.772457
cg11338041	0.305314	0.276177	0.29184	0.339598	0.289697	0.287154	0.18541	0.217842	0.222284	0.182776	0.193309	0.205106	0.274229	0.119108	0.17874	0.150111	0.20794	0.14042	0.20787	0.147445	0.130705	0.197725	0.206031	0.206	0.243086	0.156582	0.259209	0.245542	0.222904	0.18607	0.246198	0.133199	0.196137	0.180523	0.185027	0.209143	0.27157	0.169368	0.13293	0.189246	0.196593	0.146711	0.207174	0.103409	0.205565	0.219463	0.150255	0.196023
cg13192323	0.443652	0.427827	0.442491	0.42521	0.52312	0.397587	0.259004	0.265269	0.289406	0.289617	0.27373	0.320003	0.313696	0.209267	0.355504	0.249633	0.297312	0.31471	0.297825	0.248535	0.285015	0.29388	0.231792	0.283939	0.287698	0.402255	0.333518	0.288244	0.272147	0.27596	0.345267	0.229642	0.33683	0.309291	0.242056	0.362788	0.300107	0.261375	0.24842	0.258559	0.310878	0.281309	0.293767	0.315156	0.319398	0.306414	0.296671	0.267792
cg20264543	0.381392	0.470032	0.391414	0.353948	0.342768	0.336452	0.207398	0.261899	0.205098	0.251247	0.161547	0.147628	0.239963	0.11419	0.171244	0.180598	0.151836	0.190017	0.161093	0.128656	0.175371	0.229663	0.117071	0.124594	0.161617	0.339604	0.223184	0.264644	0.305781	0.245827	0.186349	0.223078	0.117299	0.173388	0.258472	0.11867	0.294994	0.134154	0.113842	0.154452	0.212932	0.213436	0.223162	0.159869	0.187299	0.302852	0.193315	0.155445
cg23515411	0.801543	0.792998	0.816998	0.809938	0.850664	0.779314	0.629868	0.585813	0.660108	0.641457	0.54009	0.654822	0.712458	0.562297	0.747808	0.678231	0.519001	0.412333	0.598036	0.683209	0.748629	0.592557	0.598476	0.632452	0.570668	0.557753	0.676802	0.749723	0.595852	0.704912	0.612993	0.58561	0.710998	0.764096	0.703013	0.583694	0.66666	0.644196	0.675668	0.583126	0.779816	0.59199	0.702415	0.720137	0.572706	0.669548	0.568315	0.630806
cg01401534	0.447215	0.426284	0.504164	0.474234	0.486906	0.442452	0.298208	0.33292	0.387835	0.312258	0.308762	0.294745	0.356226	0.268398	0.333774	0.374877	0.306078	0.290368	0.24082	0.309907	0.265532	0.355601	0.36704	0.306155	0.362098	0.361853	0.316799	0.366926	0.358458	0.299276	0.297886	0.324944	0.341639	0.360192	0.341906	0.398633	0.344684	0.381813	0.398562	0.318975	0.370474	0.273918	0.313917	0.283369	0.355846	0.366169	0.369807	0.441516
cg26361535	0.643833	0.662799	0.630326	0.60315	0.599576	0.647586	0.711463	0.776046	0.812295	0.824257	0.684696	0.763517	0.806988	0.761102	0.795366	0.825409	0.789905	0.694395	0.698078	0.82647	0.76589	0.737261	0.745589	0.737496	0.821255	0.665708	0.699101	0.793604	0.731996	0.737221	0.777613	0.662325	0.701801	0.713579	0.743133	0.710935	0.783016	0.762911	0.746313	0.7822	0.774969	0.836014	0.746008	0.828681	0.766996	0.763691	0.705605	0.789803
cg14372753	0.99318	0.978848	0.975018	0.968831	0.97948	0.978362	0.914507	0.870806	0.847182	0.934402	0.945732	0.898474	0.958004	0.916127	0.959465	0.89957	0.914286	0.867084	0.941623	0.887657	0.819556	0.846253	0.858547	0.876048	0.866852	0.932237	0.863984	0.902543	0.955104	0.94479	0.900006	0.90893	0.903708	0.904935	0.884601	0.957438	0.940755	0.888187	0.96214	0.863207	0.946306	0.922281	0.945639	0.869648	0.972518	0.880951	0.968252	0.882785
cg14671222	0.393579	0.490554	0.423917	0.443203	0.432626	0.449126	0.212587	0.33596	0.350584	0.314895	0.36083	0.221073	0.366652	0.206165	0.338893	0.272839	0.314598	0.308898	0.363707	0.268846	0.255409	0.377346	0.314075	0.282587	0.313709	0.372606	0.327752	0.383073	0.28701	0.340425	0.273663	0.326885	0.31524	0.340666	0.311549	0.347025	0.408023	0.271132	0.349729	0.29805	0.318528	0.341671	0.214804	0.279685	0.265921	0.256268	0.207392	0.328971
cg18086635	0.545112	0.628126	0.660685	0.577063	0.592898	0.554802	0.518633	0.510922	0.543544	0.481198	0.46686	0.497516	0.547291	0.479492	0.493626	0.465208	0.427076	0.431189	0.493229	0.487545	0.417464	0.49995	0.459896	0.455186	0.493875	0.49946	0.443417	0.51471	0.521214	0.494697	0.466401	0.537785	0.491045	0.497622	0.440261	0.533098	0.491794	0.41771	0.423827	0.497938	0.491022	0.499028	0.504033	0.509866	0.47621	0.512082	0.491005	0.485662
cg01084194	0.691811	0.68539	0.700037	0.668219	0.679908	0.65377	0.551802	0.614735	0.647138	0.504768	0.574902	0.49236	0.567469	0.477793	0.618436	0.611435	0.570461	0.524586	0.558657	0.525731	0.438004	0.537522	0.566509	0.463067	0.587177	0.563831	0.516988	0.592368	0.62394	0.591727	0.612567	0.559787	0.545656	0.622118	0.544748	0.551777	0.659585	0.572316	0.538873	0.57028	0.630139	0.578543	0.569766	0.6498	0.558373	0.538546	0.484136	0.540148
cg22340508	0.502504	0.611855	0.672715	0.452628	0.54892	0.537954	0.351522	0.351183	0.428301	0.361221	0.312626	0.372375	0.388375	0.294865	0.419266	0.476553	0.344836	0.24389	0.272234	0.351003	0.335533	0.419805	0.342639	0.306426	0.397618	0.384814	0.423351	0.433234	0.384208	0.349502	0.322025	0.407433	0.366516	0.408505	0.289454	0.391464	0.348742	0.292636	0.336106	0.285116	0.390078	0.303116	0.387825	0.303521	0.381382	0.453682	0.349353	0.291559
cg22356726	0.388949	0.329457	0.457225	0.346162	0.440926	0.408704	0.116133	0.080359	0.196406	0.188878	0.16139	0.0714534	0.220656	0.0399325	0.0903761	0.146507	0.180444	0.104437	0.0917063	0.0734917	0.0553601	0.10153	0.138141	0.149571	0.0720088	0.104992	0.150754	0.162348	0.167521	0.158507	0.316697	0.142546	0.134551	0.0810595	0.239954	0.12247	0.243341	0.082539	0.069259	0.381761	0.261658	0.176085	0.151078	0.0950311	0.1357	0.147296	0.0854192	0.131501
cg09576209	0.634805	0.692802	0.698872	0.670915	0.561067	0.641987	0.422224	0.49767	0.451419	0.460354	0.420146	0.415063	0.53248	0.488338	0.505079	0.467203	0.416783	0.46018	0.468844	0.525008	0.38166	0.41877	0.439929	0.456659	0.44744	0.460572	0.456062	0.524492	0.438465	0.445458	0.452443	0.423935	0.416903	0.478203	0.567982	0.549903	0.481749	0.407161	0.579911	0.397138	0.519744	0.435884	0.452708	0.507836	0.485086	0.495027	0.463818	0.509079
cg23414861	0.888152	0.754255	0.885401	0.819879	0.8067	0.78605	0.727193	0.605886	0.609383	0.743688	0.740966	0.634137	0.72484	0.534128	0.648499	0.618472	0.609517	0.561353	0.58816	0.485184	0.538452	0.622813	0.528802	0.685262	0.658622	0.610233	0.698883	0.64428	0.604902	0.596807	0.785899	0.740241	0.676008	0.655448	0.673204	0.709978	0.662689	0.699305	0.667135	0.725117	0.764607	0.653787	0.705678	0.442614	0.749142	0.683026	0.749666	0.704998
cg08121925	0.481558	0.429455	0.517578	0.447573	0.524027	0.432696	0.314263	0.268241	0.313225	0.300762	0.282856	0.264299	0.272382	0.303917	0.348347	0.301797	0.27807	0.28437	0.215119	0.363743	0.244003	0.341114	0.287722	0.242778	0.215188	0.27177	0.301848	0.428034	0.294076	0.373838	0.33296	0.382142	0.340346	0.310892	0.257872	0.444668	0.261744	0.252763	0.298628	0.321942	0.224853	0.16139	0.366157	0.314987	0.350938	0.352663	0.282258	0.357292
cg23477460	0.235988	0.295117	0.239576	0.210727	0.268284	0.259926	0.0575221	0.077864	0.145715	0.0990574	0.0961291	0.0877366	0.106428	0.0690662	0.0920655	0.0958897	0.138858	0.050597	0.0998028	0.0931897	0.0768414	0.0873167	0.0890486	0.164593	0.221306	0.0846403	0.116823	0.0762038	0.0886287	0.0802086	0.134386	0.0931321	0.0830296	0.221737	0.0698515	0.149145	0.10961	0.0589517	0.180238	0.0677938	0.0600793	0.185819	0.0558224	0.0822862	0.0891848	0.096769	0.0637708	0.100464
cg18604842	0.798543	0.639538	0.742311	0.693664	0.657286	0.71568	0.858161	0.82566	0.828138	0.834606	0.800814	0.83191	0.915004	0.845094	0.86272	0.81099	0.853008	0.806087	0.872397	0.818467	0.783786	0.818424	0.80968	0.801102	0.82286	0.824036	0.801444	0.831654	0.803283	0.849886	0.87319	0.801912	0.836859	0.808143	0.813714	0.800726	0.899251	0.829643	0.838833	0.856333	0.87548	0.811898	0.853328	0.876827	0.837969	0.840738	0.754413	0.843794
cg05637352	0.386812	0.460227	0.517077	0.483591	0.49333	0.436318	0.333896	0.33632	0.289606	0.328798	0.27275	0.267644	0.363646	0.292545	0.364355	0.259828	0.326674	0.209678	0.34411	0.308914	0.293729	0.339857	0.293684	0.277054	0.351213	0.238026	0.245395	0.278261	0.259439	0.273748	0.26229	0.314831	0.310103	0.355264	0.393008	0.396843	0.356974	0.271195	0.252201	0.354726	0.280106	0.258913	0.34122	0.272047	0.379078	0.257044	0.205842	0.349289
cg24607575	0.471502	0.504863	0.543168	0.53369	0.518966	0.466026	0.255323	0.416106	0.411528	0.436916	0.345926	0.389131	0.464041	0.147812	0.345134	0.473105	0.324758	0.346845	0.386547	0.251038	0.341065	0.351951	0.398513	0.240492	0.454039	0.339501	0.40352	0.436895	0.357276	0.338006	0.41504	0.381964	0.370224	0.381512	0.368477	0.424207	0.453618	0.231423	0.287539	0.306865	0.366134	0.389773	0.365446	0.234254	0.369436	0.362025	0.379441	0.353531
cg24002541	0.643995	0.76573	0.662856	0.676312	0.714074	0.605479	0.561537	0.535727	0.506129	0.532917	0.485886	0.525538	0.553341	0.476067	0.556562	0.379907	0.490398	0.383812	0.546999	0.46968	0.527186	0.488856	0.411876	0.347265	0.491303	0.470784	0.568098	0.64242	0.46417	0.543847	0.533391	0.593366	0.510751	0.592911	0.504009	0.530203	0.591285	0.294587	0.580836	0.524485	0.487253	0.442285	0.618529	0.529238	0.554501	0.442056	0.591316	0.448593
cg22550277	0.80576	0.802776	0.892084	0.869796	0.839349	0.84865	0.761884	0.688377	0.688122	0.697044	0.801157	0.490987	0.753869	0.651376	0.807563	0.618131	0.756558	0.400785	0.646655	0.727075	0.664234	0.72379	0.617417	0.576022	0.71023	0.725803	0.673859	0.786139	0.605187	0.648892	0.539337	0.64409	0.800592	0.688022	0.619601	0.696911	0.672321	0.470658	0.588468	0.731306	0.654976	0.801976	0.772684	0.630332	0.788928	0.51861	0.604807	0.607714
cg10424681	0.49991	0.463168	0.498503	0.551058	0.514717	0.483135	0.31391	0.392274	0.427539	0.441642	0.367123	0.316288	0.360554	0.334887	0.438664	0.438069	0.368973	0.376053	0.299121	0.345066	0.305579	0.395323	0.39116	0.362812	0.399635	0.374809	0.370781	0.402741	0.438455	0.315223	0.386595	0.373234	0.406217	0.412403	0.407938	0.460617	0.381176	0.400781	0.48133	0.334373	0.420475	0.388109	0.380918	0.368238	0.412197	0.391626	0.44291	0.47135
cg23026554	0.476428	0.473664	0.491582	0.39143	0.420678	0.462972	0.0308887	0.26959	0.199125	0.194793	0.20769	0.423299	0.174272	0.132918	0.180012	0.313942	0.251736	0.206742	0.187296	0.360328	0.21633	0.386029	0.236182	0.034745	0.183891	0.321768	0.190638	0.137595	0.0901361	0.232156	0.107807	0.204866	0.359298	0.238751	0.266356	0.194072	0.20539	0.241465	0.199292	0.301726	0.204701	0.169124	0.036652	0.203803	0.131385	0.130448	0.158951	0.195076
cg19764006	0.271857	0.284924	0.308053	0.297203	0.376044	0.375778	0.145675	0.2366	0.110451	0.290172	0.0806137	0.214409	0.214416	0.129724	0.236077	0.136417	0.0706651	0.124005	0.207837	0.149644	0.165384	0.170334	0.124793	0.112289	0.149585	0.155739	0.126879	0.223154	0.195067	0.182047	0.192648	0.19845	0.184644	0.213119	0.0830249	0.152963	0.247191	0.10736	0.183119	0.0987015	0.210947	0.0857407	0.203652	0.216548	0.207588	0.137215	0.235836	0.271421
cg03138416	0.771738	0.741457	0.793245	0.789308	0.775661	0.740639	0.852962	0.831148	0.835797	0.801444	0.856561	0.849253	0.873081	0.84867	0.839658	0.827656	0.837334	0.803411	0.851844	0.877084	0.851358	0.789119	0.829748	0.864454	0.827186	0.827516	0.828462	0.864961	0.852869	0.827905	0.843866	0.811637	0.809037	0.823323	0.827439	0.811517	0.848847	0.817685	0.856446	0.828875	0.88543	0.885885	0.856555	0.865313	0.839938	0.795913	0.820371	0.82596
cg14898416	0.243248	0.268267	0.226022	0.16527	0.23747	0.195726	0.134035	0.0747334	0.141766	0.108297	0.0358372	0.0753404	0.141641	0.0346125	0.0596127	0.0685641	0.0342226	0.159133	0.0997501	0.0814594	0.0611782	0.0948948	0.16359	0.117339	0.19283	0.109113	0.0986159	0.135794	0.0635135	0.0599752	0.0676226	0.124311	0.131752	0.119134	0.121868	0.171644	0.0618843	0.0627462	0.0708972	0.135512	0.0774473	0.0831416	0.0988536	0.0739561	0.146236	0.0711081	0.0905298	0.156
cg02758612	0.156947	0.213818	0.271704	0.235392	0.261377	0.42203	0.0426106	0.0956977	0.189081	0.091739	0.135702	0.0557642	0.110749	0.0446765	0.0812352	0.0273914	0.131233	0.04825	0.144344	0.107052	0.0653317	0.126077	0.127613	0.0872778	0.0570407	0.133237	0.120364	0.113076	0.15676	0.113848	0.0292601	0.114092	0.150489	0.0832969	0.139424	0.135691	0.0967721	0.12468	0.0860294	0.0986585	0.130207	0.0616269	0.0547818	0.103063	0.106626	0.127559	0.119061	0.204238
cg16911301	0.524261	0.456956	0.486867	0.469855	0.540762	0.521936	0.559281	0.578354	0.61157	0.670849	0.572501	0.627764	0.614088	0.650345	0.614525	0.688142	0.573249	0.650526	0.587245	0.623633	0.613776	0.598705	0.587523	0.663016	0.662604	0.570234	0.604431	0.633092	0.615259	0.60663	0.579694	0.62745	0.576194	0.552914	0.586104	0.62342	0.652746	0.539637	0.596332	0.606014	0.594785	0.636154	0.581735	0.539151	0.613921	0.568477	0.626598	0.56183
cg10425698	0.43879	0.454169	0.6579	0.460595	0.546907	0.499085	0.236289	0.262461	0.231956	0.389961	0.17653	0.19748	0.295476	0.118396	0.244026	0.20234	0.32671	0.217838	0.11704	0.205648	0.246989	0.290425	0.307904	0.240527	0.233173	0.348398	0.290365	0.358718	0.229471	0.230595	0.320533	0.306664	0.384778	0.250985	0.275684	0.331051	0.286175	0.114821	0.377828	0.228033	0.204456	0.273446	0.235091	0.244642	0.147232	0.207917	0.226865	0.466466
cg09506675	0.36	0.279024	0.371237	0.329447	0.35895	0.240741	0.567154	0.566186	0.559227	0.494094	0.403913	0.601888	0.464083	0.646126	0.438984	0.482748	0.50888	0.659981	0.634579	0.584509	0.417746	0.504279	0.453034	0.553083	0.571287	0.425357	0.506428	0.669066	0.449885	0.42631	0.35532	0.445369	0.620641	0.511975	0.552324	0.664942	0.537445	0.517874	0.463095	0.492165	0.586749	0.48203	0.574074	0.526363	0.559151	0.526439	0.500703	0.535362
cg19903604	0.429076	0.487711	0.478277	0.418429	0.554904	0.452272	0.271014	0.255127	0.366797	0.273296	0.282342	0.234044	0.300164	0.130774	0.281513	0.338622	0.308807	0.216431	0.244405	0.196928	0.165742	0.282377	0.248281	0.241841	0.324924	0.328664	0.222175	0.418532	0.362978	0.275071	0.28399	0.433828	0.361889	0.320256	0.302969	0.262108	0.320248	0.229762	0.39619	0.236483	0.294256	0.17084	0.293046	0.202773	0.235145	0.291286	0.40624	0.29871
cg05912299	0.780671	0.860922	0.742346	0.789901	0.855024	0.82356	0.658821	0.661106	0.622616	0.531791	0.624098	0.634405	0.7115	0.57347	0.739533	0.707908	0.526259	0.4889	0.757795	0.549418	0.611541	0.62057	0.572911	0.726202	0.672085	0.664458	0.558629	0.709261	0.739396	0.586876	0.726186	0.616619	0.581513	0.626123	0.773762	0.652703	0.693197	0.673248	0.496391	0.753394	0.584247	0.582034	0.705982	0.472249	0.711072	0.605657	0.700086	0.508698
cg07951083	0.332792	0.345928	0.272179	0.247519	0.323102	0.286275	0.224116	0.181747	0.250187	0.194334	0.138341	0.128312	0.168621	0.145375	0.155182	0.175672	0.201603	0.193032	0.149727	0.169104	0.113758	0.192116	0.197132	0.186506	0.18563	0.216237	0.208203	0.231661	0.192261	0.198101	0.188554	0.244479	0.225298	0.169758	0.17423	0.232786	0.191081	0.158283	0.20391	0.134786	0.142706	0.189324	0.276822	0.140412	0.157106	0.157578	0.198973	0.166458
cg26684363	0.644658	0.755199	0.629517	0.698843	0.642861	0.603093	0.531816	0.567648	0.53437	0.498678	0.538161	0.468156	0.617904	0.428017	0.544763	0.470408	0.392008	0.572276	0.414345	0.453707	0.539166	0.50438	0.418779	0.494969	0.529717	0.459934	0.49727	0.616821	0.513694	0.512237	0.489625	0.597797	0.490119	0.55317	0.560714	0.556238	0.487293	0.484268	0.407027	0.531385	0.625164	0.471009	0.586459	0.415683	0.481406	0.462019	0.597376	0.490837
cg20776772	0.629397	0.572457	0.706294	0.566884	0.565351	0.595959	0.49452	0.402705	0.495911	0.485586	0.521884	0.498023	0.528298	0.515952	0.444985	0.546891	0.572704	0.528258	0.491813	0.46188	0.403816	0.49311	0.476988	0.423837	0.518928	0.409908	0.461224	0.474634	0.436523	0.536931	0.53387	0.438081	0.453064	0.481754	0.460574	0.435375	0.532065	0.427029	0.489327	0.487307	0.47496	0.469453	0.537079	0.549274	0.405103	0.491163	0.497098	0.505322
cg18685455	0.395792	0.423788	0.390222	0.463569	0.401648	0.445479	0.520587	0.553114	0.55526	0.579736	0.581422	0.553863	0.537385	0.634005	0.520718	0.558071	0.626303	0.503312	0.518874	0.582128	0.644724	0.46735	0.598528	0.706882	0.467307	0.593988	0.615886	0.646257	0.489093	0.507632	0.483376	0.528336	0.624231	0.542502	0.501406	0.535037	0.453288	0.619791	0.606203	0.433353	0.619899	0.496211	0.528516	0.532614	0.660303	0.638165	0.591134	0.561127
cg25286482	0.406321	0.551713	0.392376	0.338058	0.390525	0.401907	0.242336	0.328519	0.319166	0.253546	0.196581	0.246556	0.332851	0.285474	0.231854	0.307619	0.255983	0.294085	0.241866	0.249503	0.341103	0.279076	0.293316	0.220354	0.349889	0.27106	0.302548	0.325714	0.247126	0.253454	0.278594	0.30137	0.299519	0.288819	0.310208	0.21682	0.282645	0.357776	0.258065	0.278842	0.297134	0.175271	0.289095	0.209815	0.320011	0.312326	0.24735	0.313383
cg06070002	0.706842	0.658108	0.690904	0.711808	0.660205	0.647384	0.763327	0.771406	0.788249	0.85644	0.78057	0.764833	0.850312	0.804055	0.788352	0.824784	0.840713	0.780441	0.773446	0.79215	0.829065	0.790834	0.748364	0.847723	0.782355	0.786013	0.76109	0.782403	0.764938	0.773688	0.753704	0.743844	0.752623	0.764297	0.749326	0.728321	0.813758	0.732217	0.688172	0.733555	0.747616	0.720871	0.782121	0.820878	0.837564	0.837465	0.748358	0.788456
cg16481961	0.434561	0.389051	0.506229	0.390029	0.337328	0.45556	0.133821	0.161966	0.205877	0.145437	0.134296	0.0885656	0.125436	0.0911877	0.084726	0.134236	0.135107	0.131118	0.147107	0.172553	0.0961847	0.17406	0.206655	0.146344	0.175464	0.201634	0.142643	0.175968	0.13301	0.0854282	0.175766	0.403654	0.135228	0.134076	0.293334	0.194436	0.0843769	0.118603	0.132039	0.124339	0.109428	0.216134	0.190561	0.102331	0.120951	0.117843	0.20378	0.348086
cg00790020	0.321276	0.255942	0.377492	0.277937	0.225032	0.284076	0.0834132	0.103727	0.134788	0.100867	0.132101	0.0573576	0.0948216	0.0789915	0.0992048	0.104522	0.0877341	0.0719939	0.0778391	0.108406	0.0584359	0.103365	0.256945	0.0858521	0.0714945	0.099182	0.111819	0.116991	0.0999971	0.0714515	0.124312	0.250611	0.0637131	0.0683029	0.217604	0.165352	0.0883437	0.0581932	0.0323285	0.0783944	0.0347556	0.0712335	0.0940722	0.0640276	0.118735	0.133359	0.123887	0.233844
cg01987536	0.759213	0.971785	0.759836	0.815207	0.754048	0.924271	0.67191	0.590904	0.638757	0.605285	0.605918	0.659876	0.628697	0.674131	0.677982	0.608443	0.741369	0.601487	0.609672	0.578451	0.474514	0.618291	0.566514	0.570643	0.616731	0.622343	0.645111	0.823007	0.714067	0.621391	0.695029	0.59685	0.604167	0.592178	0.715648	0.677283	0.611065	0.63746	0.634753	0.643481	0.745365	0.605034	0.663231	0.71653	0.610284	0.587449	0.608001	0.632029
cg16921727	0.485583	0.537304	0.512572	0.477525	0.54785	0.446172	0.292895	0.33494	0.366774	0.404969	0.267842	0.269592	0.339347	0.299491	0.344359	0.30788	0.321258	0.215522	0.333857	0.433857	0.222433	0.300711	0.246267	0.260994	0.258374	0.244127	0.305425	0.465944	0.312057	0.401366	0.304495	0.259428	0.303441	0.278407	0.293182	0.266367	0.378208	0.185705	0.218581	0.33629	0.24048	0.186178	0.366582	0.138067	0.490891	0.250605	0.324463	0.323718
cg13859764	0.434288	0.388491	0.341381	0.421503	0.398381	0.353199	0.209204	0.223444	0.213354	0.303057	0.245433	0.247142	0.285367	0.250844	0.303398	0.21387	0.183407	0.222768	0.331313	0.273012	0.199496	0.268797	0.193687	0.175721	0.328285	0.179937	0.295787	0.234226	0.281586	0.278364	0.349973	0.231592	0.31427	0.226614	0.202496	0.252295	0.381383	0.252313	0.278056	0.26737	0.295923	0.17536	0.241042	0.342074	0.267431	0.249921	0.27762	0.266612
cg07815799	0.524615	0.597093	0.595682	0.522454	0.685157	0.494236	0.394609	0.443085	0.432087	0.375471	0.416293	0.36156	0.46193	0.307459	0.459679	0.409611	0.361463	0.252303	0.360499	0.335722	0.342012	0.427696	0.330294	0.385172	0.462154	0.492492	0.319386	0.556796	0.491573	0.392616	0.442505	0.520209	0.438272	0.470845	0.338324	0.412438	0.466399	0.364011	0.443995	0.306771	0.380692	0.28375	0.43972	0.296018	0.373391	0.357665	0.445264	0.45893
cg23358886	0.524599	0.540537	0.5063	0.474602	0.484301	0.439496	0.362251	0.403271	0.29948	0.406626	0.287799	0.335711	0.388703	0.297727	0.380515	0.270702	0.249173	0.279633	0.328224	0.278257	0.262646	0.381182	0.30084	0.187721	0.302132	0.331237	0.43332	0.469258	0.329504	0.3959	0.422746	0.293562	0.315774	0.366427	0.418471	0.382215	0.42562	0.296624	0.3484	0.274967	0.408435	0.307439	0.386825	0.270842	0.405903	0.303544	0.490183	0.257474
cg24715680	0.57144	0.534409	0.509461	0.565974	0.556423	0.485541	0.351522	0.458497	0.545662	0.446416	0.395976	0.473638	0.484818	0.260211	0.36546	0.476767	0.409249	0.349999	0.468902	0.285648	0.426669	0.336924	0.467845	0.286643	0.45327	0.33391	0.438755	0.484312	0.430365	0.467647	0.429805	0.444969	0.404759	0.366095	0.403219	0.386272	0.468341	0.160387	0.303823	0.368639	0.444629	0.485654	0.372777	0.295586	0.390493	0.440378	0.397622	0.422565
cg20959174	0.12696	0.210001	0.189065	0.228754	0.170138	0.124478	0.124146	0.0986027	0.103967	0.0984359	0.0811668	0.0521108	0.0674437	0.0341809	0.0730363	0.111531	0.040288	0.0693299	0.0576588	0.0427432	0.0420969	0.111479	0.0715309	0.0417351	0.0734232	0.0650407	0.122321	0.154233	0.113298	0.0390956	0.032529	0.0405716	0.0419591	0.0759249	0.0513465	0.073854	0.0658826	0.0557141	0.0355797	0.0477798	0.0199922	0.0362325	0.162154	0.038671	0.0953576	0.0870802	0.0480498	0.0602586
cg11709544	0.375523	0.424749	0.469803	0.490006	0.43919	0.410992	0.299303	0.349081	0.361863	0.334777	0.280987	0.386102	0.410202	0.224368	0.314892	0.339128	0.319285	0.301518	0.3066	0.268138	0.199474	0.328678	0.343767	0.256046	0.309437	0.316898	0.294716	0.381551	0.327423	0.353184	0.342761	0.34544	0.249067	0.283654	0.314844	0.341946	0.350721	0.292557	0.294809	0.29255	0.383313	0.267144	0.335912	0.359438	0.364855	0.301971	0.353438	0.326342
cg01811796	0.479994	0.475241	0.49982	0.542859	0.478901	0.46248	0.355085	0.381633	0.428578	0.42988	0.330094	0.416419	0.479518	0.330129	0.376926	0.415907	0.378634	0.348122	0.387949	0.343348	0.27186	0.363201	0.412617	0.339524	0.385107	0.353124	0.374321	0.452336	0.407168	0.438546	0.471775	0.402789	0.319188	0.335334	0.377049	0.41651	0.428639	0.383894	0.401639	0.394675	0.442149	0.373717	0.35232	0.42942	0.398874	0.370612	0.440733	0.405829
cg04886060	0.2979	0.288494	0.27323	0.316249	0.291596	0.3049	0.190496	0.147196	0.245873	0.197398	0.219367	0.177456	0.203061	0.153635	0.17273	0.168976	0.245782	0.22517	0.203457	0.239027	0.114691	0.187912	0.168768	0.128937	0.183139	0.16988	0.207619	0.214519	0.196729	0.144792	0.211282	0.209023	0.167252	0.212279	0.213865	0.302242	0.20152	0.167743	0.160355	0.182821	0.198961	0.213106	0.233616	0.24365	0.152451	0.178536	0.146023	0.187173
cg07321092	0.643692	0.587482	0.737952	0.712932	0.547066	0.739801	0.77901	0.77159	0.80854	0.800289	0.758038	0.803694	0.860724	0.792265	0.826346	0.808667	0.803176	0.788333	0.808802	0.72815	0.792975	0.753597	0.753585	0.813583	0.78809	0.774744	0.756893	0.78721	0.756324	0.804643	0.820768	0.745731	0.760852	0.74846	0.743031	0.747476	0.846245	0.737867	0.763738	0.800265	0.815585	0.790572	0.775667	0.846243	0.742854	0.822098	0.757544	0.760684
cg18773977	0.378134	0.32733	0.373885	0.368522	0.36751	0.416653	0.498486	0.48034	0.516663	0.449802	0.474119	0.520222	0.58678	0.415147	0.463275	0.490686	0.53819	0.455643	0.517672	0.41428	0.453833	0.521382	0.46205	0.584085	0.540596	0.424247	0.472152	0.50772	0.474172	0.474561	0.410755	0.47915	0.476724	0.457205	0.465302	0.454351	0.534592	0.485872	0.41436	0.42308	0.452625	0.4863	0.470693	0.484011	0.531892	0.520836	0.439624	0.448294
cg01499619	0.66882	0.64554	0.662317	0.700623	0.668472	0.70441	0.693989	0.74798	0.782326	0.793984	0.749348	0.728369	0.824299	0.712422	0.796317	0.809118	0.728503	0.838674	0.79746	0.740899	0.731544	0.755022	0.747745	0.770489	0.805409	0.745388	0.75898	0.758121	0.78292	0.768825	0.803549	0.80708	0.731548	0.697354	0.720182	0.737749	0.841382	0.751238	0.769925	0.750879	0.809338	0.807863	0.736757	0.771406	0.772327	0.798585	0.78056	0.726906
cg16895116	0.484135	0.454787	0.455716	0.399189	0.44458	0.452745	0.583544	0.555858	0.578713	0.485447	0.529556	0.604961	0.664727	0.562444	0.539964	0.52881	0.498036	0.56449	0.610562	0.582905	0.539674	0.554602	0.559677	0.536447	0.581294	0.472498	0.487621	0.522747	0.529578	0.557887	0.555584	0.460012	0.497088	0.55133	0.531184	0.537574	0.617028	0.474872	0.485565	0.498435	0.549454	0.465345	0.576017	0.624922	0.525452	0.648045	0.567577	0.553993
cg14319541	0.67278	0.673818	0.62861	0.637758	0.666868	0.619557	0.912859	0.891588	0.86991	0.732043	0.892297	0.89661	0.91135	0.928269	0.886077	0.925998	0.913099	0.93187	0.895733	0.870275	0.89228	0.889123	0.897079	0.932367	0.878699	0.881452	0.90438	0.892645	0.897975	0.669688	0.924646	0.908875	0.904137	0.652931	0.892909	0.849026	0.766333	0.881934	0.902011	0.87562	0.937008	0.896687	0.914724	0.908444	0.901977	0.921455	0.870914	0.882748
cg10675666	0.0627576	0.116232	0.263525	0.0946398	0.233911	0.351177	0.0286902	0.0440917	0.0317894	0.0397636	0.0533182	0.0303925	0.0355467	0.022425	0.0568079	0.0821404	0.0548283	0.0205456	0.0340575	0.040281	0.0255851	0.0590229	0.0382409	0.0603873	0.0569666	0.0715561	0.0443048	0.0496609	0.0255165	0.0223484	0.0356036	0.0189322	0.049577	0.0285642	0.0400656	0.0624144	0.0397488	0.0306146	0.0193706	0.0112135	0.0190212	0.0242942	0.0483686	0.0261443	0.0291192	0.0342873	0.0557887	0.13333
cg26344227	0.288075	0.500251	0.304197	0.230105	0.334287	0.474067	0.187948	0.131033	0.283219	0.272205	0.178165	0.103425	0.20195	0.175995	0.198119	0.131725	0.149412	0.105626	0.140324	0.118544	0.120985	0.181871	0.202201	0.142025	0.209974	0.202412	0.180299	0.227246	0.294456	0.205034	0.124509	0.179783	0.171019	0.216523	0.153286	0.166522	0.153829	0.108058	0.19576	0.190985	0.16002	0.14023	0.210669	0.239162	0.119888	0.130595	0.133333	0.16672
cg07187133	0.364847	0.407208	0.562384	0.293959	0.351771	0.528904	0.292482	0.247291	0.198372	0.36025	0.128672	0.127152	0.311053	0.151675	0.17108	0.0902151	0.169343	0.17817	0.195101	0.185731	0.16349	0.225249	0.17852	0.177082	0.258508	0.170067	0.226837	0.241861	0.189905	0.276931	0.343059	0.233295	0.118728	0.211964	0.279956	0.297018	0.269857	0.221103	0.220055	0.194185	0.207534	0.0929648	0.285802	0.11703	0.177987	0.141929	0.257336	0.161562
cg13372293	0.400644	0.405612	0.435809	0.47854	0.354895	0.321498	0.249339	0.175576	0.200032	0.310286	0.248914	0.110161	0.190295	0.0799355	0.222262	0.22345	0.196938	0.252538	0.149914	0.12446	0.194575	0.241754	0.123152	0.138625	0.225934	0.155405	0.193935	0.127303	0.179494	0.224379	0.185366	0.23234	0.148935	0.227073	0.227785	0.318337	0.285914	0.137918	0.150496	0.141427	0.447921	0.112027	0.215557	0.1843	0.215799	0.0880409	0.241673	0.208842
cg00788177	0.1906	0.328448	0.328976	0.376185	0.276329	0.417793	0.0750121	0.107678	0.105027	0.101516	0.25	0.0893275	0.0675162	0.0356051	0.131268	0.0664319	0.123095	0.0472158	0.080183	0.0757516	0.0548381	0.158851	0.0866218	0.0168764	0.0638101	0.108601	0.135707	0.227891	0.0669234	0.112711	0.129293	0.2828	0.172908	0.0364119	0.146498	0.152181	0.127611	0.0552326	0.0246283	0.128549	0.248327	0.109018	0.0960998	0.0408367	0.138558	0.0900224	0.120791	0.0836053
cg15142694	0.76085	0.822398	0.657327	0.700452	0.722308	0.679463	0.59126	0.55786	0.543927	0.654368	0.539454	0.605107	0.599967	0.554612	0.505321	0.631302	0.573278	0.558593	0.570808	0.538277	0.577906	0.567633	0.504773	0.642848	0.547603	0.655069	0.571661	0.700663	0.577505	0.581917	0.546217	0.629949	0.546448	0.54514	0.605679	0.536382	0.597993	0.57533	0.683262	0.616343	0.627698	0.498658	0.619733	0.623111	0.635547	0.592358	0.597532	0.613957
cg02792821	0.486413	0.456353	0.444181	0.439372	0.43034	0.417335	0.346839	0.26156	0.337076	0.364317	0.253341	0.359472	0.371811	0.188984	0.260669	0.284201	0.28631	0.258994	0.26904	0.255523	0.251816	0.318394	0.281397	0.201684	0.313009	0.251753	0.293787	0.372036	0.337578	0.272966	0.46619	0.280534	0.358651	0.291317	0.266897	0.337216	0.372776	0.368469	0.245969	0.217103	0.218539	0.28327	0.372045	0.213787	0.341591	0.303485	0.416607	0.304585
cg06961054	0.866404	0.770308	0.863889	0.871788	0.861585	0.820107	0.708458	0.734672	0.680081	0.635552	0.451561	0.460572	0.667238	0.472587	0.58255	0.628081	0.810419	0.801393	0.531378	0.604163	0.529038	0.651585	0.692999	0.494491	0.546006	0.464602	0.688443	0.635209	0.697527	0.673285	0.605878	0.662025	0.653449	0.777764	0.580752	0.710731	0.538663	0.740416	0.645633	0.476515	0.803243	0.76188	0.776548	0.552459	0.749296	0.520464	0.576683	0.59917
cg25261547	0.657118	0.600306	0.634573	0.538242	0.532058	0.454092	0.685869	0.772336	0.846821	0.674821	0.725112	0.84327	0.913999	0.823173	0.804793	0.821132	0.690617	0.798778	0.721517	0.680381	0.823176	0.711069	0.76982	0.615819	0.722268	0.84055	0.736328	0.684521	0.808633	0.563703	0.822718	0.863566	0.812558	0.78152	0.772082	0.845494	0.746313	0.68987	0.701767	0.765273	0.765359	0.662774	0.802516	0.696448	0.7448	0.82697	0.808406	0.851651
cg24278027	0.293926	0.318557	0.339793	0.388915	0.23795	0.460868	0.0479955	0.0185738	0.121738	0.0426979	0.0964719	0.0487013	0.116136	0.12029	0.180604	0.0666924	0.0876689	0.0698063	0.0861357	0.16308	0.00826446	0.163695	0.0673985	0.0589082	0.226422	0.144766	0.114281	0.272497	0.156797	0.0402998	0.0134083	0.182346	0.132135	0.171577	0.221682	0.166242	0.102569	0.0296514	0.037123	0.0129098	0.0255539	0.0495477	0.0790207	0.0389819	0.137739	0.0733924	0.103559	0.382395
cg22440155	0.413286	0.388959	0.392815	0.350217	0.341957	0.401336	0.505008	0.464841	0.478839	0.46637	0.561253	0.442811	0.564986	0.510552	0.552526	0.533151	0.519222	0.517767	0.44849	0.442027	0.498329	0.44816	0.488284	0.456612	0.465712	0.44131	0.468518	0.549441	0.469676	0.505565	0.501264	0.501391	0.489511	0.514512	0.407575	0.437189	0.526898	0.487163	0.556977	0.387602	0.470396	0.494013	0.533018	0.518574	0.491303	0.537273	0.468702	0.493911
cg26332114	0.829656	0.850282	0.850753	0.852946	0.888297	0.84818	0.760673	0.762228	0.76293	0.787096	0.67248	0.725188	0.702788	0.749075	0.7773	0.813803	0.757334	0.697474	0.666345	0.716968	0.613353	0.702634	0.804249	0.812322	0.792701	0.769693	0.754153	0.665596	0.560384	0.711765	0.77115	0.804808	0.6669	0.86154	0.752346	0.765589	0.789446	0.77356	0.747252	0.690442	0.644209	0.712798	0.788606	0.82506	0.643509	0.747094	0.686499	0.810253
cg12910906	0.372743	0.394503	0.382087	0.379107	0.415053	0.392758	0.274688	0.317602	0.302852	0.330949	0.303561	0.289506	0.287647	0.185229	0.280641	0.29742	0.27641	0.187565	0.288467	0.257194	0.228567	0.273177	0.206584	0.269723	0.304148	0.380939	0.259482	0.362154	0.256574	0.269157	0.299616	0.333569	0.325919	0.271145	0.251245	0.246937	0.283146	0.242157	0.384261	0.216926	0.301113	0.205409	0.32361	0.22549	0.273891	0.229578	0.316597	0.289632
cg18167492	0.545008	0.501723	0.57988	0.616196	0.577786	0.53242	0.483343	0.401138	0.465295	0.462675	0.414348	0.456187	0.520563	0.362003	0.427911	0.402755	0.411675	0.524507	0.486055	0.470259	0.41205	0.425419	0.465232	0.401614	0.465135	0.403416	0.383886	0.447333	0.456473	0.439784	0.50393	0.427134	0.470219	0.437046	0.44364	0.460152	0.531499	0.339218	0.450598	0.451731	0.39066	0.389202	0.510455	0.460194	0.444622	0.490489	0.398698	0.486573
cg01271519	0.742506	0.779845	0.725216	0.70807	0.762043	0.656084	0.877102	0.807623	0.827307	0.814892	0.852129	0.831774	0.84295	0.81173	0.841456	0.869182	0.868323	0.830389	0.84107	0.732202	0.819194	0.813638	0.830172	0.888862	0.818423	0.829217	0.748252	0.842586	0.815665	0.849857	0.846485	0.815567	0.840164	0.794501	0.787412	0.816139	0.864984	0.851538	0.827995	0.82209	0.873879	0.844711	0.812935	0.834776	0.856739	0.868103	0.82776	0.788773
cg26844213	0.593667	0.57607	0.64053	0.652284	0.608262	0.585112	0.567321	0.517653	0.479011	0.467868	0.450576	0.516443	0.50843	0.547973	0.521929	0.473333	0.550866	0.570741	0.520786	0.470084	0.490372	0.518399	0.450072	0.57475	0.461177	0.417539	0.486147	0.529752	0.502564	0.514379	0.548849	0.46337	0.493375	0.540865	0.507525	0.538131	0.517876	0.553238	0.537269	0.582082	0.522993	0.531187	0.583996	0.596666	0.520754	0.529946	0.548329	0.507745
cg07702236	0.365238	0.369513	0.399586	0.367369	0.335993	0.398194	0.204576	0.290368	0.261274	0.261475	0.226306	0.179654	0.346665	0.153942	0.223083	0.249778	0.224635	0.152892	0.225853	0.334422	0.204383	0.196277	0.152156	0.156042	0.24005	0.245365	0.247046	0.257206	0.251091	0.183333	0.286878	0.183723	0.230481	0.263437	0.275563	0.214279	0.348313	0.130638	0.185218	0.222443	0.314388	0.172814	0.262514	0.263192	0.277647	0.222672	0.270644	0.367836
cg13749822	0.339463	0.346887	0.40698	0.316989	0.406711	0.401016	0.2252	0.247346	0.337977	0.276726	0.19032	0.25412	0.250951	0.202159	0.292706	0.227571	0.223711	0.223995	0.25039	0.211537	0.306159	0.230241	0.196114	0.252029	0.206416	0.181078	0.290845	0.325053	0.302379	0.300633	0.295569	0.280968	0.282182	0.216089	0.188168	0.304465	0.212652	0.392709	0.224948	0.305548	0.269618	0.195929	0.215566	0.297627	0.310596	0.236603	0.210633	0.270117
cg05308504	0.336089	0.37437	0.371526	0.413452	0.344741	0.348052	0.21141	0.261585	0.275769	0.218177	0.178452	0.253516	0.35273	0.188591	0.214324	0.158779	0.123477	0.206417	0.245825	0.261824	0.181569	0.247335	0.157242	0.116642	0.278772	0.250541	0.310141	0.322472	0.311676	0.173897	0.18341	0.201613	0.267365	0.205519	0.228416	0.233367	0.292513	0.259614	0.182816	0.155655	0.27836	0.156609	0.254863	0.16497	0.192578	0.220497	0.34016	0.342176
cg12818343	0.675967	0.68834	0.667241	0.654615	0.660004	0.543059	0.777669	0.770822	0.757086	0.81373	0.757647	0.749583	0.822599	0.768908	0.826549	0.783739	0.750481	0.766511	0.71598	0.749871	0.742999	0.704803	0.766469	0.673266	0.762845	0.719999	0.758286	0.801747	0.731063	0.751083	0.740444	0.723644	0.713846	0.680834	0.674009	0.818704	0.703667	0.822367	0.750459	0.748298	0.829077	0.781102	0.803077	0.84612	0.731183	0.823707	0.770504	0.743849
cg05671386	0.404308	0.340541	0.468764	0.428279	0.387065	0.36846	0.235753	0.337441	0.232803	0.273201	0.265704	0.324845	0.283452	0.137054	0.196505	0.114513	0.27745	0.131466	0.246856	0.256527	0.0690078	0.342379	0.117514	0.122397	0.278583	0.177062	0.266193	0.275544	0.246383	0.191376	0.232026	0.251533	0.291707	0.374916	0.314944	0.379241	0.307698	0.077662	0.20141	0.174994	0.177106	0.168701	0.28116	0.0687652	0.160236	0.252933	0.310115	0.230725
cg11694519	0.182618	0.318341	0.443383	0.384509	0.407987	0.411333	0.132509	0.130453	0.194264	0.111741	0.084507	0.0527415	0.113112	0.0350379	0.0852029	0.046911	0.041052	0.0823349	0.0911728	0.160612	0.176354	0.100257	0.0986644	0.0954479	0.128895	0.0945497	0.154049	0.32975	0.121799	0.200977	0.194536	0.140449	0.135414	0.13833	0.0994716	0.174915	0.126035	0.173007	0.111755	0.149233	0.107962	0.155811	0.137421	0.129368	0.137741	0.102103	0.151645	0.215813
cg02417857	0.552721	0.551625	0.529609	0.556047	0.504374	0.622783	0.655469	0.699577	0.747896	0.702743	0.674665	0.673708	0.794942	0.668218	0.716033	0.744688	0.664178	0.681343	0.698738	0.670376	0.713287	0.735669	0.679185	0.707608	0.758886	0.547942	0.715022	0.675066	0.671307	0.69992	0.696908	0.709031	0.618598	0.673577	0.68469	0.711786	0.773551	0.715563	0.669719	0.604817	0.74591	0.762246	0.689155	0.701232	0.703609	0.796598	0.713015	0.63516
cg20384132	0.432186	0.485464	0.533697	0.510228	0.541112	0.400477	0.320134	0.345944	0.341927	0.437516	0.319839	0.375478	0.349919	0.339361	0.313968	0.339578	0.281688	0.328511	0.384541	0.372363	0.28878	0.34075	0.315276	0.377897	0.335921	0.256806	0.317306	0.319335	0.342274	0.316925	0.364196	0.306783	0.343041	0.379791	0.287288	0.327404	0.425804	0.380169	0.454752	0.326095	0.297451	0.324847	0.376701	0.355982	0.347995	0.403221	0.352875	0.341286
cg17292758	0.408486	0.492025	0.496518	0.480731	0.473908	0.528149	0.226677	0.293025	0.291393	0.430094	0.31607	0.362209	0.269953	0.195585	0.30698	0.188742	0.275499	0.134836	0.298846	0.212933	0.196619	0.356114	0.248362	0.416264	0.268524	0.240451	0.227468	0.308758	0.268478	0.234188	0.467691	0.403404	0.303538	0.290167	0.349769	0.337878	0.285253	0.280158	0.341706	0.379072	0.374444	0.202407	0.281534	0.215426	0.399158	0.462596	0.47772	0.348848
cg00464640	0.19464	0.236517	0.228356	0.209519	0.175658	0.229627	0.37263	0.434398	0.505485	0.273768	0.279436	0.236904	0.283277	0.40159	0.549801	0.325198	0.574962	0.307008	0.160528	0.500454	0.449316	0.348963	0.447948	0.353894	0.277543	0.469763	0.359763	0.448552	0.531352	0.468053	0.297392	0.477042	0.458078	0.259543	0.383431	0.361984	0.248629	0.499643	0.658099	0.343295	0.598325	0.36058	0.401915	0.372493	0.296598	0.28947	0.315777	0.241192
cg02931604	0.757098	0.787474	0.832895	0.74168	0.702864	0.69654	0.619695	0.602322	0.614801	0.613867	0.643772	0.591799	0.662395	0.476755	0.557036	0.623967	0.613673	0.64145	0.556821	0.446287	0.471599	0.568447	0.527328	0.582097	0.581782	0.597708	0.582076	0.586027	0.53269	0.532895	0.697587	0.658627	0.680817	0.613114	0.629184	0.605341	0.575815	0.748195	0.656416	0.712302	0.659665	0.637545	0.573057	0.493857	0.621199	0.623955	0.584499	0.669409
cg22711741	0.93364	0.974759	0.969057	0.96932	0.968552	0.942138	0.844914	0.900155	0.84961	0.846466	0.837596	0.850677	0.738356	0.898368	0.907619	0.925146	0.868292	0.683674	0.747404	0.818066	0.796496	0.812448	0.896651	0.812644	0.914256	0.873687	0.809644	0.723554	0.621135	0.826989	0.824266	0.910959	0.744577	0.975278	0.884309	0.864612	0.882491	0.8734	0.888553	0.8033	0.762911	0.782648	0.876277	0.910988	0.681945	0.771387	0.7369	0.906855
cg09637273	0.349854	0.429756	0.44272	0.378486	0.476459	0.370085	0.194513	0.296857	0.297569	0.295618	0.227587	0.313485	0.329634	0.0689537	0.245493	0.324295	0.210573	0.244145	0.262126	0.234505	0.191495	0.300909	0.254805	0.190086	0.355639	0.310661	0.256185	0.339747	0.241129	0.246494	0.295564	0.339758	0.319217	0.285914	0.255323	0.269552	0.3762	0.156038	0.152401	0.195984	0.285437	0.277649	0.185364	0.26917	0.238824	0.395898	0.3378	0.261911
cg10812634	0.384125	0.328044	0.498329	0.353974	0.403025	0.451182	0.167676	0.090124	0.151972	0.194059	0.236156	0.132017	0.197083	0.149037	0.247511	0.202656	0.140666	0.157736	0.081755	0.264638	0.318769	0.191936	0.211749	0.175558	0.151872	0.0479079	0.0807971	0.181793	0.25342	0.0738159	0.0869511	0.150588	0.201861	0.210243	0.210259	0.169605	0.157432	0.0443476	0.3609	0.0931634	0.19901	0.0441532	0.224979	0.164359	0.0210035	0.063993	0.426142	0.305898
cg09586459	0.109218	0.225083	0.240968	0.15483	0.276024	0.234218	0.0377413	0.108048	0.100042	0.0961662	0.0735884	0.0876076	0.0801244	0.0258354	0.0521569	0.0378368	0.0796389	0.0876965	0.0876578	0.0715845	0.0296748	0.0867888	0.0625374	0.0294782	0.0688301	0.067521	0.122027	0.138067	0.0618325	0.0872536	0.0922289	0.171539	0.138791	0.14489	0.0846189	0.0877955	0.0727987	0.0758988	0.0518571	0.0423989	0.0566896	0.063248	0.0450125	0.0347197	0.0435524	0.0432373	0.0782609	0.0687776
cg04760493	0.803102	0.786452	0.806035	0.791533	0.791667	0.72633	0.715136	0.713076	0.721458	0.777123	0.695282	0.627406	0.685828	0.736226	0.75284	0.726238	0.723816	0.619605	0.679761	0.667717	0.705472	0.665684	0.627549	0.716295	0.626655	0.624015	0.67809	0.663341	0.693611	0.657198	0.620969	0.662287	0.636985	0.699823	0.71836	0.592571	0.674766	0.623173	0.664718	0.690382	0.65185	0.710888	0.78041	0.732572	0.659053	0.634939	0.777547	0.683896
cg22480783	0.185877	0.411147	0.186899	0.233721	0.137849	0.225065	0.1094	0.0177016	0.116704	0.0642474	0.0304039	0.0399434	0.155818	0.0232195	0.0895957	0.00426143	0.0110801	0.0908886	0.0270096	0.0209674	0.00355714	0.0763229	0.0144472	0.0125891	0.0655931	0.0171076	0.144856	0.114846	0.0593472	0.0285606	0.140469	0.0704383	0.0330157	0.0366114	0.0412663	0.046146	0.101891	0.0068574	0.0826453	0.0126835	0.0226051	0.0346169	0.185866	0.0408542	0.0297913	0.0310442	0.172471	0.173293
cg00623396	0.6403	0.680151	0.583626	0.579306	0.577227	0.649495	0.703192	0.728956	0.791743	0.766417	0.765081	0.751883	0.773322	0.825327	0.795483	0.846609	0.694282	0.785849	0.728106	0.725041	0.571487	0.71923	0.78281	0.82063	0.746077	0.697216	0.731928	0.754689	0.730529	0.73565	0.789058	0.746821	0.729241	0.75613	0.695006	0.743159	0.754962	0.849766	0.82788	0.780363	0.758455	0.705307	0.717885	0.802895	0.757446	0.764391	0.734654	0.740537
cg09509179	0.396628	0.456982	0.515439	0.446751	0.480701	0.420845	0.306468	0.333	0.415212	0.396291	0.30927	0.29706	0.39378	0.304421	0.299617	0.356464	0.363327	0.318161	0.310347	0.321835	0.298598	0.287969	0.358716	0.298829	0.271566	0.297061	0.393529	0.377148	0.343232	0.355919	0.408689	0.358538	0.323167	0.318392	0.363003	0.411218	0.355809	0.344432	0.282342	0.421871	0.392769	0.392962	0.304398	0.370237	0.41002	0.308482	0.264272	0.325646
cg23080060	0.77576	0.828229	0.801288	0.747785	0.815132	0.783487	0.691389	0.585413	0.611702	0.607767	0.687793	0.743448	0.719055	0.619943	0.49885	0.619929	0.590571	0.643723	0.701829	0.698906	0.697165	0.620809	0.612372	0.732816	0.534307	0.62937	0.698915	0.805812	0.662289	0.543325	0.710318	0.7167	0.695027	0.698636	0.595288	0.473545	0.637111	0.609602	0.760003	0.656705	0.507451	0.613437	0.712416	0.700558	0.769091	0.665173	0.697496	0.681102
cg13095737	0.578966	0.507876	0.498839	0.499194	0.489568	0.537674	0.63313	0.596546	0.633709	0.611018	0.622789	0.606438	0.661902	0.573956	0.625133	0.643817	0.642184	0.584786	0.611771	0.602582	0.560157	0.571164	0.646594	0.674033	0.648136	0.636008	0.594409	0.663678	0.572305	0.660479	0.632084	0.648976	0.615549	0.577256	0.584902	0.594343	0.672109	0.583519	0.611796	0.651449	0.629974	0.599474	0.632133	0.674757	0.660328	0.620265	0.693066	0.576465
cg01805732	0.353508	0.354221	0.358998	0.297506	0.301132	0.375061	0.227019	0.180302	0.271379	0.257276	0.245995	0.266091	0.279581	0.237346	0.195786	0.211536	0.228285	0.234188	0.280388	0.162983	0.12442	0.230397	0.225891	0.287547	0.305325	0.289347	0.296424	0.255481	0.228673	0.275944	0.187667	0.204685	0.2527	0.228798	0.239119	0.222717	0.226335	0.249639	0.164154	0.197196	0.209047	0.230875	0.219509	0.278326	0.303408	0.17907	0.210716	0.328993
cg23371413	0.755234	0.756757	0.790684	0.738882	0.773917	0.797645	0.682645	0.638153	0.677997	0.611155	0.560993	0.584539	0.562155	0.621817	0.6959	0.696586	0.673329	0.499311	0.573563	0.622491	0.473085	0.58494	0.719789	0.654573	0.672892	0.699746	0.623237	0.572309	0.435624	0.644377	0.709621	0.694751	0.568639	0.779127	0.676597	0.70519	0.712425	0.739034	0.631389	0.646011	0.585951	0.651662	0.655583	0.739196	0.468521	0.699879	0.554476	0.712212
cg01484296	0.665987	0.565174	0.602829	0.542164	0.584528	0.537974	0.725447	0.797285	0.672115	0.73277	0.785204	0.77039	0.798599	0.780327	0.667037	0.786748	0.788535	0.761596	0.737292	0.774035	0.557426	0.758682	0.769155	0.752256	0.762839	0.682226	0.735831	0.714883	0.623229	0.730452	0.65874	0.662555	0.727234	0.74702	0.703127	0.732088	0.774728	0.755466	0.83231	0.688667	0.77911	0.755583	0.765874	0.67884	0.834642	0.753277	0.740514	0.75096
cg03739955	0.320656	0.352906	0.385428	0.463307	0.383567	0.462716	0.212847	0.221881	0.258797	0.282812	0.356172	0.284523	0.173114	0.185374	0.198544	0.216858	0.217845	0.156184	0.191735	0.181335	0.120572	0.272815	0.197577	0.171054	0.175259	0.177089	0.223479	0.347966	0.17563	0.276965	0.286969	0.360242	0.246558	0.14173	0.263552	0.294892	0.234745	0.157771	0.130452	0.235365	0.364629	0.216775	0.214647	0.160053	0.255002	0.20328	0.280333	0.16343
cg21583723	0.267695	0.336748	0.32407	0.395797	0.307245	0.380974	0.181315	0.173406	0.211332	0.255822	0.251878	0.159334	0.221031	0.123054	0.141513	0.18536	0.193502	0.164401	0.171617	0.138532	0.130433	0.222633	0.172407	0.117263	0.170816	0.222327	0.197572	0.280819	0.170981	0.209612	0.246668	0.310037	0.21259	0.126798	0.200477	0.249742	0.235355	0.133473	0.0937443	0.166489	0.340077	0.204079	0.182391	0.146066	0.230834	0.237744	0.210071	0.149328
cg00028678	0.531422	0.551675	0.607545	0.500739	0.625355	0.484184	0.36264	0.342695	0.445399	0.40771	0.316333	0.34645	0.454149	0.271397	0.406077	0.405624	0.372173	0.349975	0.320501	0.285747	0.296707	0.426568	0.320132	0.31519	0.44069	0.510511	0.308904	0.478776	0.454717	0.413667	0.405677	0.444259	0.449709	0.429466	0.364262	0.310059	0.46136	0.337037	0.554154	0.328489	0.421041	0.207548	0.406399	0.372188	0.33644	0.347764	0.48607	0.447486
cg11852167	0.307674	0.286777	0.265162	0.200337	0.268523	0.34019	0.290537	0.419782	0.518073	0.463377	0.350654	0.366869	0.461633	0.42976	0.362618	0.399045	0.371689	0.279499	0.361806	0.43963	0.4358	0.400141	0.439521	0.499661	0.421809	0.46648	0.441657	0.428882	0.388309	0.401552	0.38308	0.461368	0.4717	0.376085	0.393534	0.388712	0.470032	0.449822	0.332424	0.37641	0.397275	0.490853	0.309082	0.467128	0.386771	0.39335	0.455289	0.365871
cg21480542	0.464368	0.507087	0.530133	0.418384	0.400572	0.521575	0.392585	0.355759	0.371634	0.429207	0.28435	0.315883	0.446882	0.29479	0.338986	0.318544	0.316414	0.331673	0.33047	0.308363	0.279496	0.335732	0.366556	0.249937	0.386182	0.34517	0.332331	0.394469	0.317913	0.386469	0.420045	0.347999	0.322687	0.34357	0.363353	0.387643	0.393976	0.302399	0.351769	0.319586	0.385844	0.287911	0.408028	0.328508	0.371373	0.308891	0.345833	0.387444
cg17733466	0.237089	0.380622	0.313556	0.356181	0.286143	0.286369	0.15616	0.140222	0.24807	0.155941	0.0590245	0.151238	0.134795	0.0568635	0.128847	0.0879191	0.0727657	0.141611	0.0650567	0.194854	0.0622746	0.111752	0.215857	0.161615	0.197374	0.216259	0.292777	0.143689	0.104395	0.140776	0.166196	0.185136	0.280636	0.197713	0.204587	0.232956	0.177906	0.046802	0.113749	0.0801086	0.144338	0.182759	0.156817	0.142667	0.112287	0.0896001	0.276357	0.248331
cg02567151	0.727188	0.712927	0.770027	0.736774	0.699677	0.701519	0.83148	0.800719	0.841833	0.764219	0.851557	0.811759	0.852933	0.798529	0.851561	0.78719	0.809791	0.780466	0.803671	0.822918	0.79581	0.715447	0.819688	0.826751	0.777085	0.828181	0.805818	0.846941	0.808772	0.810082	0.791915	0.765391	0.789301	0.766413	0.7846	0.805203	0.819878	0.775315	0.82898	0.818337	0.845172	0.846017	0.83964	0.876096	0.81234	0.816743	0.761334	0.783872
cg11519583	0.165609	0.236291	0.24906	0.238157	0.199442	0.24544	0.300336	0.295643	0.351304	0.276539	0.35159	0.331678	0.327823	0.374201	0.31892	0.248594	0.275695	0.349258	0.24461	0.364543	0.255967	0.297988	0.287049	0.29727	0.333836	0.272418	0.371974	0.371805	0.271376	0.34549	0.235467	0.317222	0.375058	0.30174	0.30841	0.268033	0.255714	0.386047	0.332665	0.302791	0.333139	0.350745	0.322819	0.274674	0.332508	0.286551	0.310609	0.281093
cg09342567	0.336314	0.352878	0.339275	0.292251	0.394659	0.34331	0.143091	0.237216	0.249948	0.271683	0.148977	0.116059	0.150049	0.114028	0.16015	0.123899	0.226301	0.0870478	0.167257	0.202539	0.0539648	0.170674	0.116694	0.0994511	0.253093	0.221757	0.313632	0.319113	0.197984	0.102117	0.165695	0.148358	0.179501	0.336432	0.144607	0.239576	0.113225	0.14632	0.107632	0.117682	0.34031	0.078694	0.105558	0.190866	0.139831	0.169364	0.142651	0.205636
cg16824301	0.16061	0.233793	0.239492	0.289135	0.266543	0.184994	0.150523	0.149981	0.14008	0.106921	0.124051	0.146403	0.127853	0.092287	0.115661	0.0806353	0.103102	0.139457	0.133894	0.144288	0.191143	0.15333	0.145571	0.113096	0.136157	0.133166	0.166494	0.157233	0.163611	0.16101	0.148716	0.146147	0.134821	0.152015	0.179939	0.134705	0.12788	0.145098	0.141867	0.109697	0.0889345	0.117098	0.1787	0.0925331	0.155437	0.154975	0.154744	0.147489
cg17604655	0.778002	0.920205	0.956745	0.907523	0.831095	0.870621	0.781614	0.713403	0.656678	0.662178	0.642746	0.62327	0.784535	0.678092	0.736088	0.640243	0.696295	0.558594	0.650809	0.624581	0.578912	0.686984	0.561018	0.564642	0.606085	0.690909	0.67263	0.909759	0.683367	0.654537	0.683519	0.714471	0.665701	0.646932	0.619578	0.746919	0.638685	0.568469	0.736798	0.687795	0.823055	0.712986	0.798238	0.64976	0.688023	0.669669	0.646578	0.678633
cg01862363	0.619589	0.592382	0.646229	0.709028	0.730628	0.552651	0.295925	0.468202	0.552729	0.402157	0.367546	0.337015	0.418414	0.301676	0.401621	0.575958	0.460654	0.411843	0.585512	0.413506	0.522624	0.458325	0.411814	0.312385	0.563322	0.383602	0.452659	0.465048	0.594517	0.411627	0.404653	0.619178	0.411983	0.425908	0.411881	0.410893	0.50079	0.387014	0.339703	0.490531	0.487846	0.541528	0.295775	0.549828	0.387326	0.449404	0.359673	0.349044
cg10679755	0.202608	0.0492312	0.330094	0.179753	0.328682	0.232022	0.096343	0.0232776	0.142301	0.104273	0.0121255	0.00586403	0.0254368	0.0849464	0.0148999	0.0443651	0.0135225	0.0112743	0.0515441	0.00973433	0.0246172	0.0365032	0.0230908	0.0305879	0.0393031	0.0305105	0.0404318	0.0212585	0.00718586	0.0182549	0.00565227	0.0269538	0.00539392	0.0688825	0.0147027	0.112363	0.00707278	0.00340785	0.00778864	0.0110687	0.0194308	0.00650465	0.153581	0.00706892	0.0150892	0.00964392	0.0390144	0.0276295
cg21280320	0.286558	0.418055	0.594554	0.345416	0.293088	0.392229	0.153502	0.0739865	0.0594556	0.0900651	0.189213	0.18757	0.0760002	0.0662129	0.317801	0.244829	0.0909583	0.0532229	0.365103	0.147177	0.0784232	0.302599	0.0602711	0.0547616	0.169494	0.10087	0.169093	0.271172	0.0832585	0.0449731	0.206693	0.254685	0.255293	0.105706	0.146897	0.290777	0.176548	0.274297	0.266498	0.0668968	0.1618	0.0636715	0.186103	0.169913	0.174319	0.143452	0.0863033	0.0921964
cg10331082	0.483116	0.332126	0.392666	0.353706	0.360647	0.418739	0.500698	0.546807	0.502288	0.494134	0.579582	0.567735	0.604067	0.492237	0.436805	0.553689	0.637724	0.492573	0.525856	0.532636	0.376083	0.579418	0.529054	0.552819	0.542829	0.598419	0.535638	0.513712	0.399127	0.490699	0.534532	0.441054	0.525983	0.496278	0.500268	0.564228	0.601764	0.48867	0.575813	0.490282	0.591904	0.511673	0.513676	0.515078	0.617166	0.519207	0.432678	0.578189
cg15298323	0.456221	0.453343	0.430301	0.457223	0.344408	0.405964	0.182898	0.144047	0.16645	0.284254	0.253328	0.287957	0.176208	0.131789	0.17857	0.172036	0.170288	0.0892757	0.159592	0.112241	0.238474	0.197227	0.19488	0.209209	0.25741	0.245848	0.293611	0.487749	0.331374	0.331885	0.0991465	0.210864	0.294816	0.29175	0.29282	0.415037	0.251337	0.146538	0.104541	0.20969	0.303884	0.136317	0.319139	0.21671	0.170243	0.164557	0.219211	0.221032
cg01055696	0.879559	0.837133	0.906906	0.933288	0.920885	0.928499	0.636907	0.712699	0.774649	0.794636	0.812423	0.72115	0.79705	0.725978	0.821528	0.800996	0.836551	0.645415	0.708454	0.724558	0.733693	0.687453	0.729481	0.883137	0.759791	0.791795	0.731092	0.894722	0.652568	0.780884	0.823899	0.904767	0.675676	0.873807	0.785941	0.814451	0.808476	0.726516	0.753846	0.775389	0.861254	0.73115	0.642843	0.70887	0.662106	0.710122	0.795523	0.693976
cg11651896	0.268573	0.292646	0.275219	0.283336	0.272737	0.294324	0.366795	0.504402	0.413364	0.334084	0.46018	0.498645	0.397293	0.530652	0.41258	0.427002	0.435331	0.409535	0.42199	0.500278	0.422938	0.395783	0.423957	0.410736	0.32855	0.508931	0.494531	0.505041	0.486316	0.412465	0.271023	0.361161	0.491276	0.4156	0.320307	0.450148	0.316466	0.536049	0.414701	0.344049	0.377976	0.278461	0.401962	0.396245	0.440134	0.398539	0.389497	0.357929
cg07391831	0.355039	0.226612	0.315422	0.27467	0.219501	0.334516	0.395111	0.47317	0.401489	0.441638	0.449152	0.45414	0.481691	0.414967	0.383976	0.406231	0.511992	0.388781	0.435655	0.424638	0.241301	0.429745	0.440811	0.446471	0.45379	0.442389	0.427565	0.387755	0.301214	0.413941	0.417883	0.352613	0.419914	0.412215	0.430361	0.436293	0.460203	0.43794	0.515369	0.40426	0.454004	0.420238	0.411803	0.367074	0.461334	0.473163	0.386546	0.466501
cg23926820	0.482875	0.537157	0.626783	0.557475	0.614642	0.587979	0.431445	0.443082	0.447889	0.464367	0.365258	0.500525	0.456564	0.346547	0.455158	0.406261	0.418275	0.321582	0.382585	0.416377	0.411046	0.403897	0.424034	0.44894	0.47906	0.564964	0.288677	0.471206	0.421456	0.413524	0.405096	0.408794	0.414127	0.443376	0.448534	0.382732	0.398661	0.498017	0.443603	0.492968	0.394666	0.376631	0.418029	0.400101	0.517159	0.370209	0.500809	0.402761
cg24168538	0.83684	0.906041	0.877866	0.902823	0.874159	0.890828	0.727387	0.68126	0.743297	0.698466	0.687866	0.797038	0.804611	0.713288	0.718147	0.882646	0.813468	0.792553	0.737392	0.651358	0.781241	0.740965	0.723738	0.712887	0.691851	0.672749	0.653842	0.680609	0.72597	0.611063	0.771136	0.783238	0.695742	0.856976	0.788678	0.888384	0.832864	0.818317	0.633358	0.850873	0.729901	0.595345	0.715678	0.76318	0.749724	0.700348	0.696841	0.729765
cg13337731	0.651515	0.57414	0.607488	0.556074	0.541327	0.593994	0.474553	0.465931	0.450094	0.408096	0.528728	0.422148	0.471401	0.338934	0.304252	0.500311	0.285647	0.357509	0.402558	0.390755	0.36927	0.405905	0.392352	0.405187	0.4882	0.395149	0.400416	0.664502	0.459083	0.433195	0.450533	0.457536	0.375845	0.454535	0.402484	0.509499	0.563659	0.506718	0.335016	0.454811	0.352643	0.500157	0.442251	0.403677	0.480433	0.458106	0.324984	0.436182
cg17808676	0.452655	0.41442	0.500275	0.382011	0.428062	0.518258	0.471129	0.561913	0.659222	0.566702	0.566879	0.52631	0.539134	0.56286	0.514662	0.537277	0.507877	0.500523	0.569065	0.595485	0.540042	0.591226	0.614673	0.54405	0.555277	0.60095	0.56569	0.559542	0.617384	0.570585	0.575668	0.555151	0.576653	0.551015	0.479917	0.558015	0.561529	0.645791	0.634765	0.563137	0.563305	0.580959	0.506181	0.636998	0.553614	0.529698	0.633609	0.605701
cg23645885	0.542447	0.579789	0.615286	0.582624	0.554866	0.529662	0.41724	0.484108	0.446598	0.46593	0.365986	0.448458	0.538892	0.416624	0.484786	0.490231	0.429006	0.436686	0.45932	0.393478	0.347345	0.45618	0.364168	0.508827	0.450715	0.511933	0.393621	0.593988	0.465035	0.447475	0.43664	0.391456	0.384477	0.499862	0.398536	0.45067	0.491856	0.444888	0.461188	0.438323	0.376926	0.493765	0.479926	0.39267	0.416846	0.51754	0.549003	0.425457
cg20648847	0.205609	0.381755	0.265918	0.264211	0.220211	0.173134	0.0661641	0.092075	0.0998363	0.171496	0.0576518	0.0186493	0.0864473	0.0333754	0.133794	0.129106	0.141998	0.030778	0.0662537	0.0730515	0.0197044	0.115826	0.0746911	0.0170017	0.090367	0.127558	0.217271	0.29233	0.167755	0.0912849	0.121134	0.142802	0.068294	0.0634921	0.0623479	0.205185	0.0931065	0.100318	0.130595	0.117368	0.0645591	0.0241978	0.101602	0.0459806	0.0727602	0.163812	0.0969806	0.0647745
cg15241501	0.371387	0.334424	0.476764	0.376157	0.401349	0.345734	0.263464	0.260359	0.237231	0.195415	0.187554	0.233949	0.265161	0.191838	0.270791	0.23419	0.179924	0.143412	0.140581	0.238232	0.116211	0.270097	0.195212	0.197881	0.287082	0.317779	0.335214	0.339676	0.205356	0.216683	0.178575	0.384649	0.170614	0.266543	0.173921	0.235463	0.203781	0.289365	0.356948	0.150279	0.305801	0.180861	0.327295	0.23598	0.255864	0.167588	0.235671	0.228456
cg18890544	0.988746	0.994533	0.989762	0.992352	0.981114	0.988875	0.96619	0.79736	0.891909	0.845087	0.980995	0.852497	0.958497	0.848251	0.971445	0.954634	0.981379	0.707705	0.887746	0.807392	0.850234	0.931539	0.901799	0.945565	0.891907	0.710253	0.941556	0.945059	0.885594	0.968678	0.977257	0.984831	0.891168	0.944645	0.957543	0.983997	0.947895	0.884477	0.803682	0.9651	0.913086	0.902484	0.983619	0.855042	0.883968	0.847688	0.991181	0.803648
cg00931514	0.455123	0.473044	0.418975	0.406362	0.424996	0.503877	0.232873	0.312427	0.329049	0.299592	0.343298	0.244487	0.420698	0.323798	0.346497	0.179344	0.271671	0.245786	0.232465	0.27119	0.325927	0.366958	0.352235	0.313096	0.276665	0.310087	0.288557	0.364554	0.247843	0.370441	0.536999	0.288415	0.389138	0.259373	0.237051	0.267011	0.320242	0.271354	0.215754	0.291643	0.284088	0.400855	0.273247	0.334196	0.359214	0.35534	0.35571	0.282555
cg24527008	0.327847	0.365889	0.308162	0.350459	0.279709	0.275188	0.279371	0.21825	0.116101	0.13059	0.253425	0.238272	0.141255	0.178948	0.266832	0.178029	0.170929	0.241541	0.210665	0.217941	0.123046	0.183222	0.185551	0.220013	0.16096	0.231354	0.31141	0.194924	0.188705	0.218427	0.136878	0.250419	0.209047	0.217361	0.156823	0.180008	0.179936	0.164654	0.279826	0.168669	0.262987	0.140343	0.293634	0.210718	0.221194	0.211483	0.245989	0.115216
cg06405317	0.414487	0.441733	0.552798	0.544215	0.426403	0.451534	0.339593	0.225406	0.33449	0.32787	0.375089	0.348491	0.350521	0.20265	0.279175	0.281554	0.258718	0.241364	0.419037	0.401497	0.126601	0.400882	0.298424	0.280119	0.348405	0.3677	0.329571	0.44194	0.333212	0.328042	0.363654	0.323972	0.363603	0.294314	0.404601	0.453009	0.396485	0.219061	0.167458	0.310068	0.274349	0.272648	0.385818	0.238132	0.246659	0.32244	0.266036	0.38615
cg01697762	0.767827	0.84315	0.766415	0.825258	0.779632	0.79143	0.734316	0.710768	0.697829	0.852389	0.604347	0.683436	0.717169	0.722424	0.666583	0.722975	0.695717	0.716358	0.655378	0.726463	0.659297	0.669883	0.678431	0.672785	0.661419	0.49917	0.731251	0.696547	0.709456	0.741911	0.69884	0.563797	0.643565	0.70035	0.671365	0.695653	0.718909	0.700228	0.686	0.773524	0.599134	0.648719	0.745973	0.747384	0.699256	0.694983	0.762418	0.668628
cg19683073	0.729426	0.583555	0.737423	0.708957	0.579887	0.677384	0.734156	0.733585	0.811814	0.754551	0.787994	0.760273	0.838346	0.770239	0.807588	0.760925	0.778215	0.788107	0.782469	0.767813	0.737774	0.757597	0.7637	0.779918	0.772847	0.758864	0.751057	0.813941	0.774253	0.81114	0.757943	0.756222	0.749957	0.711354	0.707564	0.774038	0.834843	0.733251	0.857166	0.782624	0.780505	0.789375	0.758139	0.822872	0.749318	0.810346	0.811839	0.741354
cg19944904	0.473158	0.466541	0.47269	0.413889	0.479169	0.488392	0.390414	0.336435	0.377129	0.460547	0.310362	0.333085	0.406324	0.321511	0.465914	0.412236	0.40163	0.320482	0.388733	0.348746	0.290836	0.360154	0.417506	0.422191	0.373175	0.344468	0.328045	0.36541	0.422896	0.312685	0.374971	0.39129	0.360625	0.290361	0.34448	0.402518	0.38103	0.352027	0.338284	0.459201	0.442285	0.353843	0.428523	0.334205	0.383846	0.399059	0.41013	0.342483
cg08267319	0.466394	0.422818	0.448376	0.444231	0.438662	0.420006	0.351866	0.345567	0.306156	0.329298	0.410955	0.343319	0.340948	0.335021	0.305888	0.296457	0.325974	0.313486	0.371201	0.333882	0.288378	0.34191	0.35102	0.328551	0.29418	0.251063	0.359748	0.400904	0.275898	0.359092	0.396818	0.423893	0.256729	0.364757	0.348224	0.358197	0.383773	0.30454	0.327476	0.317377	0.22842	0.350279	0.369229	0.361265	0.351796	0.41565	0.46682	0.395987
cg09575280	0.295188	0.262237	0.148657	0.356844	0.346063	0.304581	0.078331	0.0687887	0.0842979	0.0129096	0.0429043	0.119231	0.0989185	0.00950783	0.193901	0.000490036	0.0154329	0.0215595	0.0438272	0.0315904	0.0783784	0.0806901	0.110041	0.0529695	0.0981683	0.0346265	0.115027	0.498356	0.0261367	0.122869	0.0631784	0.146234	0.0331003	0.0205387	0.240108	0.0365609	0.0853087	0.0158674	0.0403796	0.0768235	0.0546487	0.0415189	0.0780347	0.0881874	0.0916349	0.0787515	0.104572	0.0370053
cg08291335	0.851753	0.832476	0.846227	0.7232	0.835169	0.80202	0.709323	0.635993	0.681679	0.732746	0.630309	0.636108	0.668496	0.632016	0.646125	0.72892	0.673343	0.677395	0.648415	0.60633	0.529309	0.601267	0.708114	0.546613	0.676788	0.533263	0.615051	0.720452	0.602309	0.500316	0.763508	0.579544	0.740379	0.561387	0.580783	0.773488	0.681169	0.54812	0.733343	0.74516	0.745272	0.622911	0.72664	0.602157	0.647946	0.612012	0.60594	0.635902
cg24735210	0.245924	0.326691	0.253311	0.399852	0.402532	0.390009	0.190516	0.229304	0.239558	0.219764	0.239473	0.141318	0.174122	0.154768	0.146174	0.114362	0.189142	0.161652	0.19755	0.206624	0.172728	0.170687	0.121305	0.164016	0.236133	0.191151	0.230207	0.280473	0.168523	0.1276	0.191616	0.149312	0.137922	0.180078	0.205145	0.371155	0.267115	0.115791	0.108691	0.175258	0.11061	0.138856	0.191037	0.14439	0.205104	0.199459	0.280791	0.212119
cg26915952	0.771893	0.827961	0.818398	0.777772	0.799603	0.703838	0.541602	0.730534	0.662713	0.700168	0.661612	0.679374	0.738029	0.672316	0.748821	0.711047	0.57983	0.604775	0.612167	0.630145	0.715812	0.650943	0.641636	0.60565	0.624548	0.563811	0.587896	0.76468	0.633706	0.738752	0.647458	0.649692	0.639756	0.616094	0.635644	0.636619	0.655207	0.571537	0.669728	0.666759	0.70588	0.748234	0.534016	0.680266	0.666796	0.586334	0.692098	0.616724
cg15759338	0.533463	0.512794	0.54043	0.508291	0.45497	0.582275	0.419789	0.373854	0.437136	0.411655	0.381566	0.363775	0.538973	0.349966	0.394548	0.410285	0.389917	0.343189	0.384318	0.382111	0.359049	0.405901	0.413599	0.442709	0.368306	0.3918	0.384272	0.518935	0.359444	0.371278	0.444855	0.411327	0.384335	0.436909	0.374744	0.390098	0.399824	0.351697	0.281689	0.383734	0.398634	0.313329	0.442598	0.453192	0.443288	0.393024	0.494316	0.473761
cg11077681	0.500936	0.488834	0.455388	0.438971	0.424619	0.394113	0.329971	0.412142	0.371128	0.379728	0.394072	0.333817	0.421511	0.350282	0.322423	0.351863	0.32441	0.384511	0.351938	0.325003	0.320135	0.386727	0.315866	0.338483	0.361703	0.332952	0.358037	0.379895	0.329092	0.355319	0.383834	0.334042	0.367467	0.317314	0.310523	0.368481	0.450666	0.363376	0.342384	0.278121	0.31173	0.386594	0.34564	0.33432	0.311738	0.440463	0.33904	0.402224
cg09508730	0.572916	0.487416	0.649448	0.553747	0.542804	0.583825	0.396944	0.366487	0.386018	0.395368	0.40895	0.303452	0.510922	0.278115	0.473668	0.272731	0.4358	0.273981	0.336862	0.221095	0.292221	0.391981	0.416383	0.344513	0.409201	0.468586	0.475297	0.358224	0.338106	0.441976	0.47323	0.332441	0.465216	0.44168	0.508522	0.488714	0.553894	0.351968	0.40058	0.352883	0.527141	0.491751	0.46801	0.5185	0.365241	0.445551	0.407091	0.431806
cg17469471	0.747427	0.775636	0.763402	0.724725	0.709553	0.732565	0.759276	0.796318	0.848582	0.835526	0.759095	0.802585	0.869892	0.790271	0.821276	0.869872	0.78958	0.873569	0.860481	0.783957	0.793561	0.806973	0.826332	0.803687	0.870385	0.803526	0.831089	0.837696	0.862897	0.852226	0.810743	0.836934	0.781891	0.765081	0.788585	0.788173	0.860749	0.798977	0.789568	0.809214	0.857528	0.835811	0.752015	0.816798	0.822053	0.850366	0.804198	0.75821
cg19131667	0.611854	0.459805	0.619024	0.524416	0.57168	0.603593	0.688602	0.648885	0.595481	0.670895	0.621171	0.630893	0.709973	0.711596	0.73161	0.667835	0.701817	0.702743	0.597708	0.688234	0.640596	0.627964	0.662879	0.770779	0.625993	0.68835	0.631363	0.666447	0.675998	0.630782	0.668719	0.590508	0.646306	0.64207	0.673409	0.645497	0.722472	0.716892	0.694971	0.699758	0.724681	0.655131	0.691245	0.685462	0.682615	0.709306	0.668346	0.63655
cg01124477	0.875472	0.844596	0.861497	0.862275	0.832297	0.841461	0.760017	0.731994	0.722552	0.73025	0.641897	0.716433	0.695414	0.595882	0.812371	0.830484	0.768458	0.660235	0.702357	0.782176	0.845002	0.746537	0.765224	0.794362	0.687814	0.639819	0.768837	0.783629	0.753362	0.816491	0.752214	0.804071	0.786438	0.804891	0.772972	0.613532	0.69818	0.781026	0.849175	0.638279	0.641551	0.620067	0.818606	0.75725	0.850238	0.619614	0.82288	0.811861
cg04486013	0.600364	0.530961	0.539339	0.532145	0.496732	0.554537	0.620179	0.602602	0.665566	0.658789	0.641283	0.651928	0.75345	0.546931	0.62329	0.60881	0.682689	0.606112	0.67949	0.599739	0.590504	0.616444	0.614942	0.665146	0.68566	0.621854	0.59592	0.605221	0.640181	0.689115	0.677517	0.626579	0.601452	0.60191	0.559438	0.619439	0.726088	0.582196	0.57245	0.674314	0.665945	0.637364	0.639666	0.69794	0.634773	0.686825	0.584676	0.652195
cg26539818	0.299424	0.331029	0.35275	0.253153	0.242135	0.293129	0.174985	0.0980419	0.137913	0.0264607	0.0650867	0.0539791	0.117024	0.0235955	0.12603	0.0241924	0.0690331	0.0283129	0.119822	0.111918	0.0291637	0.0764889	0.0486507	0.0323311	0.0858866	0.0731552	0.0614725	0.247299	0.0214271	0.066785	0.188229	0.297923	0.197825	0.132835	0.173548	0.114144	0.0690287	0.0791965	0.0842548	0.0900886	0.107396	0.0261267	0.249489	0.0254603	0.127312	0.0998363	0.0132343	0.3127
cg10208485	0.363344	0.337569	0.416836	0.324591	0.351928	0.269787	0.219643	0.202724	0.182684	0.181528	0.183406	0.157178	0.229815	0.100424	0.153364	0.196744	0.15653	0.195249	0.231964	0.157797	0.193942	0.23026	0.156631	0.25077	0.183759	0.284524	0.254631	0.328063	0.251978	0.138616	0.240539	0.258817	0.198849	0.267937	0.28749	0.345862	0.230947	0.188433	0.148092	0.133382	0.157691	0.111049	0.25181	0.155245	0.280691	0.115304	0.252502	0.289452
cg27469738	0.774649	0.977894	0.847904	0.846894	0.733987	0.917806	0.695678	0.682487	0.772925	0.818495	0.624971	0.705425	0.724657	0.598554	0.694456	0.550926	0.805285	0.450409	0.585339	0.602188	0.610754	0.7325	0.637757	0.680047	0.618712	0.617949	0.596509	0.753433	0.740767	0.658932	0.657419	0.771662	0.620601	0.62333	0.767489	0.576456	0.67655	0.632948	0.636734	0.625789	0.692891	0.632873	0.761336	0.552604	0.70012	0.627342	0.686558	0.712362
cg08405447	0.618759	0.749974	0.698686	0.682519	0.685048	0.844662	0.594196	0.555086	0.59709	0.52465	0.651456	0.536779	0.551509	0.515691	0.663412	0.567934	0.573811	0.57277	0.596535	0.489174	0.531979	0.54197	0.656414	0.579436	0.567667	0.580103	0.558943	0.635937	0.469597	0.585495	0.610048	0.618438	0.560992	0.602121	0.66781	0.648807	0.587438	0.483928	0.594224	0.620767	0.527637	0.469683	0.599486	0.509538	0.558773	0.526401	0.698153	0.588849
cg21820656	0.406321	0.502426	0.474765	0.446615	0.509775	0.352292	0.254647	0.358063	0.356451	0.267931	0.29169	0.197218	0.358669	0.151504	0.250794	0.333234	0.246991	0.236087	0.298842	0.325058	0.2032	0.305061	0.284947	0.250429	0.357679	0.342197	0.328984	0.327889	0.312011	0.278787	0.252585	0.369724	0.328678	0.324582	0.282826	0.361884	0.313074	0.230689	0.288538	0.205498	0.261501	0.377854	0.291282	0.233153	0.235958	0.30585	0.43364	0.381992
cg26348414	0.496209	0.521359	0.429346	0.426902	0.611326	0.58667	0.266006	0.221981	0.375476	0.420453	0.393945	0.200462	0.372101	0.15366	0.324945	0.170138	0.339141	0.192714	0.437915	0.153862	0.102796	0.414663	0.298121	0.457109	0.292666	0.280451	0.307534	0.392517	0.375308	0.392998	0.380901	0.427988	0.310813	0.248237	0.398254	0.437966	0.399617	0.142062	0.222346	0.327127	0.287939	0.251185	0.314458	0.204685	0.410615	0.211109	0.274592	0.514453
cg10938586	0.280575	0.184523	0.321509	0.410021	0.182361	0.36813	0.138826	0.0301666	0.0772178	0.00740624	0.0447814	0.0263258	0.14362	0.193171	0.0454393	0.0678749	0.0556982	0.0118557	0.212867	0.00713941	0.00807666	0.0903115	0.013666	0.0304141	0.120777	0.411731	0.0211206	0.110546	0.0130794	0.0426613	0.0181087	0.019518	0.0388118	0.00974089	0.0116723	0.0184515	0.00585954	0.01058	0.0740352	0.0151419	0.0484281	0.145515	0.164797	0.0306952	0.012466	0.0235764	0.027754	0.165752
cg27519958	0.291645	0.398752	0.31705	0.372439	0.469422	0.362584	0.198307	0.203601	0.356223	0.243282	0.246864	0.21665	0.3239	0.129573	0.250216	0.293516	0.260687	0.245381	0.244951	0.220606	0.163556	0.308257	0.193374	0.264089	0.315787	0.217217	0.239527	0.223649	0.226966	0.269089	0.245651	0.320818	0.288646	0.196605	0.205627	0.29155	0.237489	0.130151	0.109638	0.285504	0.194522	0.243458	0.273217	0.29091	0.175827	0.175344	0.200962	0.305803
cg08911368	0.242953	0.330642	0.355924	0.287484	0.334461	0.336145	0.165911	0.137739	0.161142	0.148194	0.08247	0.124409	0.32172	0.0959233	0.130553	0.139252	0.13376	0.0468428	0.082999	0.0879393	0.251324	0.125101	0.105764	0.0376959	0.160538	0.162735	0.164515	0.434978	0.124799	0.12445	0.0820976	0.122147	0.185061	0.195166	0.243613	0.1524	0.229395	0.139216	0.0521437	0.045116	0.218409	0.0792683	0.153861	0.113911	0.235957	0.117899	0.108789	0.157761
cg10076514	0.436072	0.446383	0.525598	0.474251	0.546264	0.452432	0.392448	0.3564	0.404847	0.41423	0.34575	0.426672	0.371153	0.35631	0.41101	0.334001	0.461717	0.497367	0.389407	0.37175	0.324272	0.342048	0.394833	0.397244	0.362637	0.429267	0.373976	0.438248	0.371319	0.379752	0.360958	0.351146	0.358957	0.364148	0.359534	0.395103	0.333691	0.366528	0.36425	0.397142	0.377117	0.400293	0.397704	0.445947	0.383257	0.401735	0.380311	0.43794
cg05593653	0.770548	0.765915	0.803353	0.802395	0.792798	0.689324	0.674362	0.652797	0.671487	0.512048	0.607341	0.661634	0.70254	0.605521	0.559548	0.609655	0.682446	0.732673	0.73622	0.545559	0.467564	0.680556	0.510231	0.390458	0.746373	0.626951	0.739276	0.589823	0.601283	0.618007	0.67259	0.667867	0.620054	0.666296	0.597531	0.709328	0.701002	0.569337	0.763333	0.652127	0.6064	0.612029	0.676167	0.624262	0.632339	0.69727	0.694937	0.612077
cg21996072	0.38367	0.264715	0.321364	0.301755	0.352208	0.476891	0.156854	0.151571	0.136138	0.248086	0.174757	0.0956253	0.278128	0.165836	0.198284	0.131793	0.156989	0.12458	0.180318	0.176401	0.278817	0.229369	0.257272	0.187965	0.225193	0.154947	0.20622	0.185156	0.0992033	0.229244	0.373101	0.167506	0.31417	0.136031	0.0962603	0.157585	0.234968	0.129819	0.0919226	0.176569	0.089214	0.205093	0.167161	0.129649	0.234393	0.341937	0.173647	0.135566
cg11409361	0.96596	0.906425	0.989808	0.968681	0.981845	0.98852	0.891302	0.749519	0.810006	0.880586	0.743459	0.770387	0.908665	0.881433	0.868198	0.975453	0.840341	0.720799	0.840638	0.810458	0.959266	0.821145	0.723846	0.959384	0.83179	0.823202	0.849597	0.731684	0.879123	0.886589	0.94208	0.878932	0.816708	0.880053	0.909704	0.865963	0.90635	0.78341	0.773252	0.849227	0.865105	0.851486	0.909221	0.816831	0.922661	0.857782	0.955065	0.841368
cg11826156	0.219146	0.286968	0.306146	0.221575	0.227843	0.264258	0.132897	0.152514	0.143802	0.211737	0.15134	0.135144	0.26134	0.1087	0.183125	0.200261	0.127894	0.118306	0.21544	0.142938	0.116916	0.156317	0.140844	0.157008	0.208419	0.16106	0.147592	0.156648	0.146784	0.195873	0.177026	0.127649	0.133354	0.13343	0.14884	0.178891	0.195659	0.0976267	0.105664	0.167067	0.157449	0.117602	0.135636	0.126785	0.129157	0.172243	0.29172	0.228036
